# Supplementary material for: Chemical zymogens for the protein cysteinome
Source: Nat Commun. 2022 Aug 18;13:4861. doi: 10.1038/s41467-022-32609-1 (PMC9388531; doi:10.1038/s41467-022-32609-1)
Supplement: Supplementary file 4 — Source Data [file 41467_2022_32609_MOESM4_ESM.xlsx]

## Sheet: Figure 2B
	no activator					activated with DTT
		substrate	papain	zymogen			substrate	papain	zymogen
	Plate 1	108347	884735	21570		Plate 1	101926	832518	511763
		96951	900518	20024			93214	840779	518421
		100971	923142	22023			94606	785007	521089
		100847	843623	23587			93007	826397	548700
	Plate 2	118468	1212227	28281		Plate 2	117367	1116873	644256
		116331	1135483	26812			98169	1051275	630415
		128197	1199714	29971			122228	1151288	703389
		116523	1154829	28816			106332	1165067	658969
	Plate 3	95378	864025	18311		Plate 3	85140	640096	301334
		87536	673007	14461			76698	765289	376475
		75027	667988	14657			72932	755915	391321
		82874	594643	12297			90055	813500	404161
	Mean	102288	921161	21734.2			95972.8	895334	517524
	SD	15918.4	214512	6006.62			14671.1	176765	127845

## Sheet: Figure 2C
			PLAz - IAm				PLAz - mal				PLAz - sulfone				PLAz - DTDP				PLAz - ve
		no activator		+DTT		no activator		+DTT		no activator		+DTT		no activator		+DTT		no activator		+DTT
	Time (min)	R1	R2	R1	R2	R1	R2	R1	R2	R1	R2	R1	R2	R1	R2	R1	R2	R1	R2	R1	R2
	0	9067	12126	22626	23299	20058	17227	24156	30482	15486	17500	22135	18937	10150	16010	25403	23343	20016	15343	26363	24013
	1	8867	11547	25083	24405	17550	16430	28483	37051	13177	16074	25451	21781	10072	15359	30249	26191	16403	14404	32041	30848
	2	8454	11378	27688	26072	17614	15270	33945	44336	12441	15836	29193	25811	9860	14792	35321	29095	14598	14510	40278	35182
	3	8303	11202	30694	29962	16537	15170	40671	51687	11975	15176	33950	30958	9711	14394	41183	33117	14446	14626	47671	41108
	4	8214	11236	33719	33375	15704	16032	47132	59248	12001	15529	40149	35726	9429	14293	46953	37203	15005	14289	55750	49908
	5	8170	10956	37543	35962	15220	15425	54586	67431	12175	15377	45323	40102	9535	13926	53060	42070	13893	14259	65671	60187
	6	8012	10930	41325	40190	14881	14301	60456	76055	11691	15001	50174	45194	9303	13596	59782	46226	13291	13918	74975	70104
	7	7910	11012	44720	45309	14470	13919	66980	85739	11396	14324	56587	50785	9510	13816	66756	51931	13512	13799	84585	78501
	8	7879	10671	49289	47904	14331	13910	73801	94082	11205	13928	64266	55605	9337	13609	73568	56729	13221	12791	95567	89191
	9	7876	10543	53556	52483	14575	14597	81208	103207	10908	13695	71979	62121	9359	13090	80453	62904	12924	12737	105525	99311
	10	7753	10560	58487	58655	14564	13502	89253	112828	11075	13472	78201	67239	9296	13370	87954	68244	12501	12600	116882	109946
	11	7758	10643	63152	62131	14388	14358	96164	120573	10834	13802	84380	73153	9245	13435	94462	74554	12605	12576	126228	120294
	12	7711	10732	67189	67186	14380	14062	103506	130070	10895	13525	91788	79421	9361	13152	103034	80675	12577	12034	137960	129761
	13	7691	10321	71745	72462	14164	12812	110324	139575	11239	13506	98342	85374	9146	13180	109690	87318	12679	12138	146674	138851
	14	7724	10383	77181	77867	14131	13721	117763	147358	10860	13389	105069	91125	9163	12989	116984	94159	12239	12299	158354	147776
	15	7657	10728	83178	81020	13825	13644	125529	154076	11183	12788	112055	96197	9069	12819	122721	99244	12208	11866	167577	156087
	16	7667	10609	86607	85843	13878	12979	131496	162154	10914	13514	117346	101857	9064	12793	130799	105567	12407	12399	177661	164199
	17	7647	10622	91930	91080	14116	12564	138354	170140	10663	13256	124375	108181	9065	13131	137056	111019	12522	11819	184084	175553
	18	7608	10570	97546	95734	13782	13005	143324	175340	10993	13494	130741	113234	9057	12851	142886	116627	12216	12045	193660	179015
	19	7631	10043	101732	101206	13815	12837	149878	182829	10661	13076	136946	117194	9111	13087	149251	122550	12291	11746	204013	188494
	20	7665	9995	107444	105381	14027	12439	155825	188068	10715	12746	142594	121704	9092	12595	156391	129915	12324	11974	212749	200971
	21	7586	10600	110759	109184	13662	13277	162065	196325	10868	13025	148982	127565	9037	12779	161933	132930	12603	12250	218175	202981
	22	7613	10472	116370	114400	13871	13386	166896	204051	10739	13220	155034	132174	9012	12200	166949	138604	12343	12237	223257	204571
	23	7631	9929	119996	119357	13315	12387	173852	209171	10776	12787	160007	137377	9021	13046	169595	145207	12563	11721	225319	209928
	24	7587	9985	124210	123029	13586	12192	174305	214746	10792	13013	163866	140625	9056	12441	170772	150970	12630	11743	231387	216403
	25	7633	10369	128577	125639	13463	13018	177374	219328	10776	12850	169651	143634	8895	12373	179689	155315	12165	11812	241621	215041
	26	7484	10380	133551	128675	13390	12462	178931	221422	10365	12697	172213	149766	8914	12700	183804	159284	12045	11776	242074	224873
	27	7555	10489	135830	131867	13185	13073	188882	226984	10766	12449	181253	151894	9007	12655	187556	162576	12167	11837	248414	227322
	28	7550	10279	141067	137418	13442	12077	193184	230728	10564	12567	183178	154244	8861	12293	196342	168592	11993	11401	257477	235458
	29	7647	10388	144506	140408	13393	12944	199195	234368	10945	12748	182562	158110	8932	12857	198519	165064	11813	11582	256853	238506
	30	7481	10062	148610	144783	13615	12207	198245	232941	10588	12703	189955	162301	9006	12893	199354	173746	12077	11681	263395	235844
	31	7585	9929	152204	147323	13648	12361	200770	236613	10615	12800	194512	165737	8984	12725	204543	178601	12501	11606	265891	238396
	32	7663	10649	155014	150222	13423	12984	202704	242424	10518	12949	197890	173266	8976	12833	202246	177632	12710	11177	266678	237142
	33	7616	10462	158668	150412	13458	12277	209327	250758	10978	12762	205217	176542	8977	12650	212298	180700	12227	11493	270715	238520
	34	7636	10050	161663	152560	13566	12713	209730	249512	10452	12662	204851	179033	8858	12602	213437	192665	11916	12082	270379	236967
	35	7563	10497	165134	155186	13220	12696	208887	252933	10476	12524	205161	178085	8950	12987	211917	190266	12120	11423	273179	252174
	36	7619	10464	168247	157344	13456	12418	214887	260616	10516	12677	212813	183863	8993	12777	219174	183805	12101	11359	277064	253910
	37	7556	10225	165070	160476	13513	13041	216681	254707	10699	12520	215870	174336	9029	12999	225995	197480	11982	11629	280566	252595
	38	7574	9939	171796	162490	13587	12108	221377	261363	10516	12723	216130	178480	8907	12451	227685	190982	12203	11492	282987	253230
	39	7670	10123	175428	163877	13396	12767	224690	258013	10626	12415	217755	180811	8934	12336	231725	195571	11984	11326	283404	254811
	40	7656	9896	173965	160897	13583	11767	223452	258385	10534	12180	219624	190110	8913	12205	228823	198470	12343	10990	289567	251679
	41	7588	10031	186158	174593	13320	12028	223095	264871	10535	12211	222478	185915	8924	12210	230549	204859	12400	11655	285497	255402
	42	7626	10417	185441	169712	13757	12318	225499	271319	10728	12698	224557	193879	8914	12569	225875	212815	11709	11227	290682	260396
	43	7615	10187	188088	166633	13603	12098	227476	270156	10534	12680	227898	195784	8864	12372	235477	209223	11980	11385	287347	261552
	44	7573	10616	190075	177179	13615	12775	229445	271187	10798	12265	226257	193805	8996	12514	237183	211339	12279	11417	290913	253952
	45	7736	10793	191864	183646	13204	12341	232378	275916	10556	12392	228197	199087	8835	12749	233429	215211	12060	11599	288761	261519
	46	7555	10721	191968	185884	13569	12934	231036	275701	10432	12673	230813	198073	8847	12743	237245	211231	11921	11328	289481	256416
	47	7617	10217	197389	176218	13419	12788	232887	278841	10330	12566	230791	195076	8983	12103	239876	218223	12190	11298	294272	264388
	48	7649	10250	197353	189496	13456	12320	234667	277690	10431	12738	233742	194604	8865	12886	240341	213677	12076	11338	290597	253657
	49	7663	10260	196525	184682	13477	11908	236010	280412	10391	12469	233463	194906	8970	12621	240207	217720	12444	11350	289357	257159
	50	7574	10245	201366	182531	13382	12400	237340	278924	10519	12496	239707	201850	8855	12391	240944	220661	11976	11255	290448	261021
	51	7690	10651	204862	192373	13214	12182	240725	280270	10470	12253	235488	205918	8942	12288	243132	226837	12192	11392	291809	266864
	52	7672	10922	205736	197117	13382	12948	239204	280503	10314	12464	238602	199216	9036	12300	243644	222175	11883	11345	289756	257501
	53	7641	10135	205501	196668	13528	11974	239910	289251	10393	12076	239452	202262	8826	12454	252365	225716	12319	11552	297044	259455
	54	7640	10188	210613	198260	13343	12632	238141	286918	10454	12453	244162	203785	8958	12532	246694	218112	12477	11448	296796	259469
	55	7625	10405	211356	198490	13346	12336	242832	286999	10506	12463	246232	197479	8903	12726	245045	218904	12271	11556	295585	261961
	56	7774	10120	212235	187987	13348	12605	245539	285848	10467	12333	246175	201072	8854	12810	255030	226476	12105	11419	294706	260008
	57	7745	10217	210184	193320	13472	13024	238943	290340	10400	12349	244819	205345	8871	12517	253283	229978	12267	11278	292962	270895
	58	7703	10672	217915	204961	13233	12189	242665	284551	10536	12537	246647	200964	9008	12642	250635	225922	12379	11446	295471	261374
	59	7704	10667	215190	197984	13506	12711	245703	286028	10378	12502	246738	206324	8935	12649	249583	227140	12406	11563	294106	262490
	60	7666	10092	218186	195759	13536	12827	244706	284654	10407	11963	244128	207660	8848	12820	257932	222100	12279	11305	297602	267586

## Sheet: Figure 2D
				Experiment	1					Experiment	2					Experiment	3
		PLAz - 100mM LA		PLAz - 25mM LA		PLAz - 0mM LA		PLAz - 100mM LA		PLAz - 25mM LA		PLAz - 0mM LA		PLAz - 100mM LA		PLAz - 25mM LA		PLAz - 0mM LA
		+DTT		+DTT		+DTT		+DTT		+DTT		+DTT		+DTT		+DTT		+DTT
	Time (min)	R1	R2	R1	R2	R1	R2	R1	R2	R1	R2	R1	R2	R1	R2	R1	R2	R1	R2
	0	30745	34285	34786	34892	14575	14895	32362	35918	29615	31373	15641	14821	31799	34358	28283	27042	14524	13957
	1	36429	39714	43320	43130	14359	14864	37914	42079	37451	39305	15745	15041	38236	41276	36588	34685	14678	14093
	2	41569	45672	51474	50733	14638	14576	43938	47463	45584	47352	15939	14920	44610	48382	45567	43042	14422	13905
	3	46791	51515	59974	59102	14729	14770	49400	53650	53636	55029	15864	14948	50980	55307	54807	51381	14741	14198
	4	52468	56336	68270	66504	14866	15155	55051	59352	61590	62934	16012	14739	57231	61374	63639	59524	14716	14118
	5	57864	62349	76149	73659	14936	15252	60421	65084	68832	70465	16181	15316	63153	68011	72495	67171	15041	14347
	6	63808	68082	83126	79921	15172	15638	65360	70737	76807	78116	16460	15387	69575	74280	80201	75279	15483	14575
	7	69411	73123	89707	86213	15343	15668	70176	76215	82481	84753	16681	15827	74524	80485	88127	81792	15208	14901
	8	74544	79435	95710	92276	15548	15606	75672	81584	88869	90734	17144	16072	80649	85647	94317	88215	15385	15414
	9	80294	83861	100824	97703	15706	15962	79707	86147	95180	96532	17512	16520	86405	91358	99952	94962	15762	15392
	10	85461	89169	104406	101827	15957	16479	84695	90864	99789	100944	17927	16798	91979	96847	106362	99326	15795	15606
	11	89474	94266	108239	105893	16075	16662	88936	95775	104762	104633	18061	17027	96402	102105	110109	103066	16431	16012
	12	94534	98198	111248	108300	15942	16702	93532	99539	108519	107546	18175	17217	101758	107350	113091	107194	16620	16198
	13	99774	103738	113324	111243	16583	16754	96898	104534	112017	111419	18637	17537	107101	111056	116098	110600	16858	16513
	14	104320	107337	115288	112610	16918	16813	100523	107923	114378	114371	18645	17762	111447	115211	116863	112787	17129	16645
	15	107436	111746	117202	115442	16991	17031	102897	110762	116324	115492	19111	18275	115982	118224	119871	115089	17583	17136
	16	111441	115097	119011	115347	17307	17669	105383	113988	119430	117564	19415	18651	118805	121320	120672	115847	17895	17725
	17	115065	119175	120222	117271	17322	17949	108131	115705	120367	118395	19700	18731	120233	123476	121731	117291	18050	17882
	18	117887	121683	120002	118309	17702	18122	111644	118728	121209	120452	19956	19182	121412	125530	122495	118460	18732	18438
	19	120130	123823	121503	118387	18240	18327	112867	119511	121784	119947	20478	19350	123663	127060	122861	118168	18824	18690
	20	122444	125374	121406	119250	18482	18641	113075	121587	123152	121003	20563	19676	123714	128987	123508	120500	19595	18933
	21	122960	126732	122085	119801	18595	19113	113934	122027	122605	122027	21102	19884	124889	129410	123775	120015	19966	19567
	22	124954	128616	122955	120257	19138	19350	115558	122706	123327	122285	21587	20463	125455	130716	124565	120924	20143	20026
	23	125079	128268	122635	119572	19177	19734	115921	123409	123441	121946	21941	20900	127200	131056	123384	121968	20426	20351
	24	126587	129019	123494	120020	19714	20256	116536	123990	124029	122988	22094	21315	127170	132101	125680	122320	20881	20880
	25	125892	129405	122830	121531	20334	20510	117146	124648	124275	123158	22659	21419	127121	132347	125100	122928	21164	21302
	26	126171	129312	123484	121048	20070	20726	116639	124869	124525	122310	23249	21873	128032	131878	126141	123006	21663	21681
	27	126455	130538	123400	122003	20554	21218	116990	124672	125582	124352	23357	22488	128191	133079	126353	122614	22080	22309
	28	127433	129041	124750	122203	20999	21225	117173	124642	125266	123715	23834	22705	127687	132190	126543	122486	22741	22592
	29	128313	131132	124482	120722	21090	21869	117721	125715	125028	123436	24425	23200	128757	133031	125883	122718	22999	22721
	30	127561	131091	124696	122447	21768	21883	118215	125509	125027	123829	24789	23665	128561	134331	126527	122875	23358	23323
	31	127655	130531	124536	122253	22061	22202	117567	124880	125123	123857	25429	24036	129329	133324	126715	124147	23773	23688
	32	127769	131406	123663	122537	22168	22689	118422	126254	126693	124660	25779	24494	128772	132483	127856	124008	24177	24219
	33	128206	131973	123959	123034	22559	22972	118221	126322	125251	123238	25842	24615	127802	133478	127435	124043	24588	24733
	34	128284	130149	124685	123538	22910	23728	119063	126247	124863	123891	26351	25102	129315	133506	127464	124490	24933	25106
	35	129047	132188	124708	123502	23332	23892	118049	127337	125885	123485	26782	25792	129586	133780	127771	123640	25248	25537
	36	128442	131496	124809	123185	23793	23877	118776	126486	126093	124160	27543	25908	128135	133444	127731	123691	25959	25866
	37	129286	131564	126110	123525	24169	24365	117999	126425	126780	124473	28100	26520	128579	133169	127486	123926	26093	26478
	38	127996	131127	124875	122862	24356	24894	119286	126125	126065	124444	28050	26956	128326	133924	127380	125460	26587	26759
	39	128554	132586	126278	123650	24744	24741	118549	127100	125995	124891	28673	27177	129278	133780	127839	124909	27208	27071
	40	128878	131819	126315	124258	25027	25230	118462	126909	126105	124397	29249	27737	129633	134055	128267	125786	27136	28042
	41	129165	131797	125131	123370	25303	25723	118666	127101	126599	124108	29623	28138	128290	133999	128512	124955	27600	27920
	42	129140	131058	125506	122739	25710	26268	119376	126591	125988	123823	29853	28677	128542	134379	127306	125393	28101	28409
	43	128340	130260	125269	123475	26201	26156	118280	127391	127197	125179	30487	29289	129451	134285	129094	124831	28773	28893
	44	129723	131829	125998	124085	26258	26870	118684	126698	125870	124159	31082	29843	129186	133800	128511	125634	29086	29348
	45	130471	132101	126434	123943	26509	26992	119118	126663	126450	124186	31162	29767	130181	133030	127916	125580	29480	30013
	46	128902	132382	126038	124318	27151	27592	119213	127065	126269	125212	31702	30420	129375	133362	128833	124599	29833	30483
	47	129154	131946	126792	123801	27664	27685	117997	127106	125415	125429	32279	30941	128972	133956	129587	126268	30650	30955
	48	129589	131916	127212	123992	27540	27979	119218	128879	126599	124062	32579	31285	129465	134062	128751	125467	30660	31008
	49	129952	131817	126353	124229	27976	28201	119145	127295	126366	124723	33339	31709	131128	134773	129539	126138	31199	31609
	50	129623	132244	126075	124426	28313	28791	118814	126897	126641	126340	33534	32161	129703	133602	128766	126211	31517	31812
	51	129764	131935	128017	124964	28847	29090	119704	128184	126157	125052	33935	32887	129881	134330	128216	127316	31687	32142
	52	129874	132772	125633	124354	28882	29388	118814	128220	126795	124573	34471	32758	130365	134235	128277	126544	32655	32918
	53	129033	131680	126919	124901	29701	30005	119654	127466	126573	125516	34857	33442	130144	134883	129442	126574	33138	33115
	54	130980	131545	126483	124038	30025	29955	119737	127409	126506	124500	35177	33780	130724	134274	129117	125577	33558	33854
	55	131235	132588	125452	124849	30045	30067	119589	127923	127506	125486	35947	34176	130078	135113	129039	125792	34181	33939
	56	129308	131757	126738	124591	30413	30638	118657	127025	128050	125045	36312	35106	129553	134696	129517	126409	34553	34639
	57	130141	131444	128212	125700	31221	30850	119533	127553	127275	125639	36855	35332	130345	134390	129985	126153	34844	35006
	58	129878	132223	126568	124675	31192	31135	118556	127080	127075	125126	37458	35589	129567	134337	128894	125691	34675	35683
	59	130269	131733	127320	124157	31940	31486	118719	127627	127622	124571	38071	36338	130644	135001	129877	126959	35148	36286
	60	130944	132019	126255	124742	32033	32018	119093	128288	126934	125452	38415	36164	131183	133836	129914	126580	35750	36445

## Sheet: Figure 2E
		pH 4															pH 4															pH 6															pH 6
		Zymogen															Zymogen+DTT															Zymogen															Zymogen + DTT
Time		Plate 1				Plate 2				Plate 3				Mean	SD		Plate 1				Plate 2				Plate 3				Mean	SD		Plate 1				Plate 2				Plate 3				Mean	SD		Plate 1
00:00:00		147974	149985	119477	127571	141129	142846	133879	121675	120722	114322	96830	85204	125134	19925		127640	147886	141410	130257	143650	127984	138755	140001	102689	96894	93163	98294	124052	20454.8		114377	113427	118570	120650	119132	129603	123551	121447	104147	55962	52904	77386	104263	26770.3		134570	132398	144252
00:01:00		120196	140166	115024	128128	123944	128490	122759	119385	86819	103501	92862	83586	113738	17985.6		135094	147937	141188	137485	139637	130583	138970	138806	101437	98964	92583	100034	125226	20413.3		98082	107378	113223	118846	99460	114866	111303	111002	75299	47711	48638	80901	93892.4	25149.9		142382	138488	153882
00:02:00		122676	141261	116145	131586	118988	124628	120331	117394	84218	97744	89835	82576	112282	19090.6		142616	157124	156498	141670	142175	139670	140481	137420	106234	103372	96787	102249	130525	21916.5		93652	105290	110197	122556	97798	114859	107911	110470	74574	47325	47289	80872	92732.8	25245.3		152987	155358	165304
00:03:00		125355	141755	115318	132435	117371	125754	120195	118666	83085	98650	92359	86163	113092	18769.5		146167	162186	156772	146303	147229	144863	142436	143180	110597	108709	101288	112150	135157	20845		90378	105530	116670	124041	100123	118500	110551	102734	77514	49267	47849	81780	93744.8	25408.8		167646	171589	183982
00:04:00		128860	145882	117274	135342	116635	128812	117736	117775	83421	107536	99077	91875	115852	18105.6		153866	172657	165908	155721	150807	149839	150405	147577	114802	117799	110620	123174	142765	20755.7		96018	107628	114392	126976	99020	116980	110965	98996	76677	56109	50413	79905	94506.6	24102.7		182807	190212	210019
00:05:00		131987	149603	118689	136409	115295	125530	116228	115821	86242	115283	101816	94549	117288	17651.7		162851	176312	172535	161508	159234	157696	155260	154025	122319	130335	116803	134639	150293	19484.3		100707	107901	116156	129054	109651	120940	111302	97406	73640	56318	49948	75804	95735.6	25778		202567	211586	241042
00:06:00		133494	154295	123061	138081	114292	126908	117316	116373	90334	120842	103006	96855	119571	17833.2		170956	190453	181582	165596	172644	169531	164711	165073	131340	146142	122839	144202	160422	20192.2		104471	110535	113476	130285	98588	122162	116165	99931	69881	58347	51043	73423	95692.2	26123.5		228082	236908	273903
00:07:00		133200	157870	123618	136243	112616	132132	119113	116620	90820	125070	104276	101253	121069	17993.4		178494	198227	188040	168749	179695	190016	172732	173224	143685	164770	134129	155861	170635	18853.6		107817	112765	118084	124779	95463	119833	120582	103550	70947	54878	49734	75808	96186.7	26684.6		253729	268467	302397
00:08:00		127506	155407	125002	132742	110532	129023	119731	114982	89037	125731	105744	101401	119736	17145.3		189094	205712	191636	176859	188406	203986	183087	181579	155778	187067	147159	164042	181200	17836.7		108757	110918	117730	121832	91219	118345	125994	107842	68655	52849	50459	74553	95762.8	27352.6		277394	307019	334175
00:09:00		122220	151791	124429	123400	111164	127896	117128	113858	87348	130550	107011	101830	118219	16156.7		190896	218200	195814	184157	195585	221168	188894	193649	165653	213298	159609	185092	192668	18778.7		110866	112797	116665	125848	93676	119332	126464	109667	68328	52564	49265	74443	96659.6	28255		311416	351421	377784
00:10:00		119087	148311	118951	123331	111091	125742	114080	111265	85811	129870	107612	99494	116220	15687.5		199452	233532	207582	199446	207795	232187	212300	210349	174256	230567	164910	188946	205110	21689.7		114781	114405	116129	130323	93270	131148	126792	111331	74493	51467	50196	74414	99062.4	29538.7		353347	390572	426553
00:11:00		117244	145439	117842	119152	111834	125906	114435	112456	85296	126496	105513	100079	115141	14830.9		213579	257774	214612	200109	219467	250050	225273	226444	187915	245403	178907	210737	219189	23944.5		115253	116420	118268	134753	92051	119800	130966	120090	78075	50427	49218	75145	100039	30145.5		405751	442029	469069
00:12:00		117715	147256	115234	120700	111620	125012	113067	110111	86386	124042	103420	101369	114661	14889.6		225438	279051	228179	218890	230387	270657	234127	240771	197395	264448	188470	224526	233528	27294.4		117075	117114	119885	135622	89267	120482	131249	124211	82192	50489	50300	74897	101065	30453		448592	491504	530933
00:13:00		114969	147426	114224	119971	112743	127476	113223	111296	86405	124401	102973	101081	114682	15068.4		245195	305102	241469	227581	242323	284530	257363	255454	212083	295772	205119	241420	251118	31006.8		116397	119564	125987	136971	98131	128342	133600	126309	87122	49440	50875	76236	104081	31365.8		503202	542249	591881
00:14:00		116263	145043	115592	120225	112341	127182	115362	112840	86530	123228	101368	103357	114944	14433.8		263125	316884	257930	240478	258287	300686	267348	271054	213216	316761	215448	254903	264677	33877.3		116051	122786	125385	141940	86544	132734	138360	127338	88548	49638	50868	78212	104867	32923.5		556591	605096	655912
00:15:00		115127	149231	114980	121486	113648	126743	115316	112244	88568	123096	103408	104062	115659	14691.6		280286	327554	263642	259687	273566	322620	282427	287663	233672	343233	236388	265867	281384	34493.2		116909	124703	126554	143597	89146	137792	142754	126438	89968	51459	52273	80234	106819	33224.2		594707	673130	711438
00:16:00		116693	151799	115412	123081	113228	128909	115007	111117	89303	121485	103656	105169	116238	15206.2		299523	373653	285934	266637	295971	344428	298590	311037	248432	362161	246597	289246	301851	40787.1		119659	125518	126771	149135	87166	138505	143134	129642	91425	50986	52471	81568	107998	34194.7		649397	728917	764632
00:17:00		116039	149925	116583	121499	113134	129744	114516	113447	88726	121679	103712	104271	116106	14929.7		315370	390348	288482	280131	312753	363870	316686	320710	253536	380332	258291	298962	314956	44256		123713	127409	129463	154897	88153	136456	146109	132591	91565	53950	54114	83059	110123	34650.8		703532	787362	861374
00:18:00		116792	156175	116211	121317	113159	128455	113952	110815	88472	119847	104005	106621	116318	16069.4		334128	414882	310185	295599	335204	391113	339343	337887	275465	400353	274567	320086	335734	46131.8		123000	131095	130466	152423	86063	136655	149398	132051	95099	54509	54648	84681	110841	34578.2		776247	859133	921140
00:19:00		116632	156678	118567	122078	114380	130465	115823	111768	88145	121795	104125	107370	117319	16327.7		352800	436275	323116	310274	345823	412632	343295	353144	290874	426941	290530	341117	352235	49284.5		124617	131349	134306	157463	90247	138747	153000	137100	95778	55351	54475	85717	113179	35742.9		818213	910331	956290
00:20:00		117973	158010	115739	123766	114654	130007	117710	112652	89296	122726	104592	108520	117970	16346		375703	441372	340806	324311	370038	424744	372783	371440	312720	442473	305464	362165	370335	46545.4		126152	133354	135667	158710	89857	135601	155845	142702	97364	55257	55368	87056	114411	36312		876817	978574	1012667
00:21:00		118049	157051	115395	122844	114513	131107	117889	111689	88979	124109	104172	109359	117930	16305		396521	451224	353690	333107	389176	442136	375724	393407	318982	456283	317012	380374	383970	48336.8		126194	135819	134944	161940	89922	139007	157984	141550	97449	55633	55737	86635	115234	37008.8		935999	1025027	1105258
00:22:00		118642	155905	118087	122078	115535	132622	118305	111528	89092	125627	105285	112150	118738	15951.3		420779	460443	368647	357350	413459	466270	389299	408059	328654	477355	318840	382546	399308	51873.4		126731	136686	134846	163458	95571	138345	158284	143421	98332	56108	55600	87777	116263	36865.9		968846	1061396	1158031
00:23:00		119009	161417	116951	125626	117400	134955	120464	113466	91188	127010	107679	112937	120675	16804		425529	495582	377955	380426	429438	506245	423490	433679	340191	499345	339870	406183	421494	57250.4		127291	136717	135447	164174	90810	143251	159494	145684	100542	57689	55632	89313	117170	37398.1		1039124	1101099	1224964
00:24:00		118522	160219	118197	125132	118102	136135	118828	112700	91584	124824	106565	113557	120364	16567		447059	524764	394997	390564	446853	514312	434025	456006	369072	524345	344119	430805	439743	59533.7		129177	141552	137138	167034	91702	143952	158840	148095	99742	57370	57834	89541	118498	37929.6		1070133	1152009	1250287
00:25:00		119566	160719	119484	125989	118059	135639	118938	114747	91905	127058	107108	111308	120877	16632.7		463206	548328	414202	413523	470597	524676	447094	457155	383177	528387	358105	439134	453965	58386.8		128695	139236	136841	167548	94165	143675	162405	149757	100476	58484	56678	90222	119015	38081.1		1123829	1172840	1290123
00:26:00		118419	165433	121353	125799	119454	138467	121640	114927	93195	126495	108350	114546	122340	17405.2		489679	565400	425570	416437	499648	540282	459246	473716	394930	553533	367664	448485	469549	63120.3		129611	141021	137932	168358	94073	145711	163208	149846	99816	58270	58348	91775	119831	38258.2		1176192	1209547	1352454
00:27:00		118142	159761	120595	125710	122175	141747	121853	114039	93545	129233	108243	117277	122693	16452.9		512238	604813	439110	438230	508470	569617	487208	497595	406765	573580	380649	473078	490946	68648.6		128936	141532	137828	168371	92631	142922	163786	149862	101716	60660	57306	92742	119858	37915.4		1206295	1246606	1350291
00:28:00		118863	162102	120642	124781	121647	140156	121611	115126	94720	131481	108887	116980	123083	16574.7		522846	612219	460977	452463	527273	569036	498390	514383	401977	598597	398513	474484	502596	69292.9		131110	144077	134969	172541	92402	143591	164113	146924	102179	60112	58636	93682	120361	38183.3		1258781	1294248	1359391
00:29:00		119819	158824	120531	126566	122266	141293	122338	116546	95510	131005	109731	117594	123502	15700.6		552854	626346	476359	470136	554685	588593	518194	522584	434354	610555	414732	499826	522435	67183.9		130133	144013	136463	165865	91531	144790	163892	150162	102291	60722	58142	93967	120164	37714.8		1274437	1312546	1407227
00:30:00		118942	162424	119814	126047	123784	141152	121839	114825	94490	137755	111501	115019	123966	17065.9		565795	684701	481194	478261	571082	610481	534115	532680	451319	632645	419693	519515	540123	77598.1		129897	143058	137187	171856	93829	144795	162764	151647	102182	60783	57710	94833	120878	38224.6		1317700	1313249	1414355
00:31:00		120120	168068	120500	128220	125578	143081	122595	116656	94740	137272	110370	116376	125298	18254.7		594326	749057	517491	492045	585746	621914	561847	562791	464054	637739	438383	526334	562644	84714.7		130757	142538	138169	171318	98935	144899	163644	150259	101963	62437	58897	94888	121559	37471.6		1329144	1355137	1431448
00:32:00		118933	164009	122845	126687	125663	144391	120737	116583	95563	142774	112840	113567	125383	17814		607868	747628	514143	519495	610773	650108	579770	576844	479816	660232	453822	540086	578382	83504.2		133235	142367	138027	169947	94191	145778	164009	152376	102649	61715	59162	95268	121560	37890.6		1366236	1370981	1471594
00:33:00		118947	168599	120370	126529	127613	142880	124830	115094	96254	145624	112798	114280	126152	18794.4		629434	747922	541441	522717	632732	661751	584485	591503	494412	672498	457281	554325	590875	82686.2		136073	146627	136574	174256	90418	145217	164599	150801	103020	61996	58340	95391	121943	38905		1387750	1382121	1458776
00:34:00		119433	170797	121517	128740	128675	143479	125615	116272	96804	144374	113084	116572	127114	18867.5		662653	792911	551192	541669	649652	675644	595776	599795	505872	682659	481492	573932	609437	87634.3		135739	145780	138757	172637	93412	143069	166282	152416	101986	61634	60253	96345	122359	38447.5		1397286	1391712	1488731
00:35:00		121989	179901	123516	128998	129380	146608	127162	115491	96967	148874	113343	117838	129172	21227.5		687008	810793	565762	552507	665886	695717	637684	622590	521423	695163	483062	580946	626545	91292.3		136864	146094	139203	173281	91844	141548	167907	152132	103974	61968	60786	96437	122670	38562.9		1424696	1419516	1506867
00:36:00		120965	173999	122113	128301	129127	144515	122548	116735	97184	152670	114632	118302	128424	20135		694633	787914	575666	576986	691226	739027	651687	645976	534714	724390	485262	602713	642516	89970		135716	146092	138794	174980	92613	145364	169409	151829	103422	62948	60494	96333	123166	38919.6		1428766	1432702	1517809
00:37:00		120903	173597	124617	126599	131431	147420	127046	118588	99274	157215	113334	119734	129980	20307.5		713272	760290	602587	568142	707823	741540	655770	654275	541102	732563	504954	619331	650137	83961.4		137255	145395	139407	181801	93516	144259	167248	153257	103439	63121	60132	96800	123802	39572		1444036	1448650	1497414
00:38:00		120895	170353	127513	128451	133418	150918	124070	118481	98832	155371	115074	118717	130174	19775.6		729612	813554	619483	589726	720240	743414	668864	681925	560083	736723	506960	621385	665997	88677.8		137383	145449	139384	178814	91199	142626	169597	154848	104808	62640	60840	96181	123647	39576		1457257	1459173	1518907
00:39:00		121900	168203	128282	130408	133837	151126	126651	117912	99646	161939	114272	117577	130979	20177		758998	833553	642323	611448	734743	779684	691345	681430	568928	752865	530724	641617	685638	90465.5		138226	148645	138502	180369	92440	140962	167151	152713	103457	62835	60634	96513	123537	39426.7		1466319	1482581	1538107
00:40:00		121015	168081	130108	130298	136220	151853	124668	119256	99631	173711	114362	116905	132176	22122.1		766984	828107	644517	616329	758007	799541	701066	714637	570909	763730	536040	650151	695835	92614.4		137987	147202	139783	179631	93944	142002	170035	150883	103759	63141	60725	96681	123814	39324.3		1460425	1467017	1525311
00:41:00		122197	170614	128572	131673	137579	151488	124155	120045	101352	190821	114147	118898	134295	25299.6		799832	875679	663060	636321	785654	812670	716926	716307	596229	769837	552691	677967	716931	95927.9		138337	150351	139439	177088	92751	143694	168766	153031	105244	62660	61754	96614	124144	39204		1470138	1485187	1520948
00:42:00		122510	173216	131473	131995	136384	156302	126502	120439	101478	192489	115166	119636	135632	25991.6		821787	893563	672334	661373	792015	815923	729171	735603	597871	790712	557457	688183	729666	98689.5		137209	149243	139520	181095	92469	144903	168397	153711	104675	63135	60985	96328	124306	39784.5		1517506	1486491	1589042
00:43:00		122359	176614	131368	130310	138653	158088	128013	119831	101442	195353	116902	119669	136550	27059.5		826938	911011	676362	681307	813255	835981	746365	747091	587888	793921	574967	698608	741141	101778		138747	151645	139103	180586	94665	142474	170306	154219	104051	63435	58363	95813	124451	40268.9		1511751	1474467	1595845
00:44:00		123483	180993	129498	131499	139678	161998	129978	121100	102240	197018	117154	118889	137794	28064.1		844368	918914	709775	686523	838363	846876	767606	799805	634143	795907	580448	706439	760764	99019.5		139195	151657	140912	185584	93221	140680	168759	153704	105194	63437	60929	97066	125028	40337.1		1520416	1517099	1571780
00:45:00		124134	182011	130769	132788	140417	154995	128744	119823	102890	199171	117063	121052	137821	27992.3		869784	901567	703891	699740	858571	875396	779483	765481	643654	820102	581256	723499	768535	100847		138608	150136	140049	183478	93870	143454	171076	155936	104453	63538	60235	96896	125144	40493.2		1507764	1513212	1545187
00:46:00		122971	177938	128648	132635	140277	152216	127237	121746	102422	195397	117068	124407	136914	26446.2		896872	941474	734844	723686	872797	891555	790568	805842	640247	828733	597115	738055	788482	105756		138446	154350	140775	184375	93039	144568	169775	156026	104272	65008	59687	96496	125568	40778.1		1502972	1526872	1582662
00:47:00		124526	180087	131296	133817	140315	154709	130907	122193	103288	189443	117049	120674	137359	25558.4		901815	927981	741673	727066	880610	919502	805666	808844	669774	842360	605391	747456	798178	102559		138810	150481	140273	182067	93055	140729	170963	155120	103803	62765	61081	96982	124677	40237.4		1537388	1525019	1620318
00:48:00		122704	173359	129082	131221	142196	154122	128632	122599	105998	190317	118887	127383	137208	24203.5		880329	957734	757719	731513	893955	912398	809882	821221	677329	853904	626115	753319	806285	99870.2		138442	151392	140022	183500	93640	142133	171461	154309	105553	63215	61666	96527	125155	40268.4		1512114	1522992	1600767
00:49:00		124054	175005	133513	131927	142163	153714	127504	122291	105609	189079	117849	120752	136955	24477.8		915785	946906	764021	736007	908070	938578	833833	837621	689890	866937	622262	771868	819315	103717		137933	152968	140911	184375	93108	144623	169533	154363	105420	62279	61690	96783	125332	40559.6		1536653	1523680	1571384
00:50:00		124211	176449	133310	134780	144319	153116	128947	122349	105643	191037	117438	120252	137654	25031.6		929699	991589	802235	751548	929346	961574	843158	850077	707346	860857	633448	795262	838012	106941		140233	152285	140861	182198	93340	142387	170481	153339	104809	63095	59819	96091	124912	40452.1		1534231	1542285	1610285
00:51:00		126604	180601	132893	134683	144726	153644	127951	123933	106494	187480	116882	121213	138092	24751.9		936588	1023465	812556	767300	939528	952883	841272	859354	711237	878591	646535	796239	847129	108232		137902	152167	139963	184406	93403	144430	170730	156020	105949	63102	61997	96931	125583	40490.5		1543060	1539026	1592420
00:52:00		127285	181703	131851	135977	145241	153370	133586	124687	106919	189229	117658	123656	139264	24758.6		960418	1028383	825326	785390	935915	975132	866356	868760	728753	871553	655365	802664	858668	107383		138681	151991	142010	184829	94959	141655	171109	154485	104128	63766	61842	96310	125480	40400.6		1553087	1545067	1601640
00:53:00		125836	185400	133454	134811	147566	153520	130139	124784	107079	191753	118074	123017	139619	25989.4		957279	1042089	843122	787859	955180	969521	874981	882019	739566	878102	662456	820973	867762	106399		139742	153656	142000	183337	94181	144599	171795	153988	104143	63536	61580	97141	125808	40561.9		1564065	1537429	1637471
00:54:00		126277	184608	131214	135212	145257	155268	131887	124133	107224	194508	117573	123464	139719	26418.8		944639	1071019	848258	812153	970193	1004335	890252	900740	744127	887248	669290	829415	880972	111137		139289	153675	142708	184159	93620	143084	171033	153505	105284	63395	61874	97066	125724	40481.1		1543809	1554587	1604071
00:55:00		125609	183321	125987	135331	146343	155412	133211	124413	105919	194969	117003	124937	139371	26633.7		986324	1099762	865807	825198	1021147	1029264	897344	915746	722608	903484	678484	845682	899238	124044		139346	153290	141322	182523	93378	141916	173102	152330	104288	64399	61134	96162	125266	40383.8		1525590	1558522	1628384
00:56:00		126633	177431	128953	135571	146674	161754	130359	127120	107003	185320	118050	125417	139190	23983.6		1022145	1113930	880316	849114	1007432	1024906	930149	926719	763367	907577	708283	846946	915074	115993		140730	152225	141854	185995	92446	142773	176209	152885	106447	63720	60716	97054	126088	41305.2		1534079	1540562	1585380
00:57:00		126149	177989	129012	136774	148338	164152	130412	125418	106677	184770	118790	124900	139448	24332.1		1024916	1106235	876903	840778	1009037	1041963	920071	935244	775312	917032	712356	856712	918047	114764		141125	153233	140655	184053	93071	140674	173719	152952	105162	64179	61219	97042	125590	40617.6		1568618	1548800	1634976
00:58:00		127122	179696	133093	137946	148097	165186	136491	127344	106379	182850	117239	124595	140503	24092.2		1033726	1130210	887261	851550	1033297	1047661	938798	949227	784177	923396	714263	872904	930539	118664		140650	150311	141749	185397	91978	141272	172203	157968	105191	63394	62027	96254	125700	40963.3		1579286	1552100	1611034
00:59:00		126497	179526	132191	137459	150728	165338	133162	126835	107138	180437	116872	122126	139859	24042.5		1049569	1137613	906807	854500	1064842	1061827	954286	948969	790585	936717	723045	888732	943124	121392		140005	154515	141969	185733	94266	139890	172494	153889	104161	63663	60929	97365	125740	40885.6		1587654	1562988	1620221
01:00:00		126264	180465	132619	135827	149070	168842	135266	127937	107183	176467	118063	125519	140294	23503.8		1067550	1136319	919483	876040	1081505	1081464	960078	969299	806136	956180	742991	892463	957459	119170		141196	151131	140362	186358	93471	140176	171259	157046	104781	63535	61459	96844	125635	40842.6		1594982	1568497	1599265
01:01:00		127159	176978	130190	138923	150568	168604	135948	127659	108467	180864	117128	127297	140815	23488.8		1054226	1139604	915668	881391	1107469	1084195	1011597	1026737	792042	954333	745468	898268	967583	124665		141464	151168	143390	185292	93567	137395	174214	150623	106044	63359	61665	95620	125317	40655.6		1589415	1560287	1608961
01:02:00		127641	177490	127687	139461	149948	168475	138007	125705	108525	180081	116621	126041	140474	23672.3		1075708	1157937	932719	900643	1115410	1089760	999826	1038796	809948	954542	750273	915465	978419	124339		138962	153892	142399	187159	93100	137658	174272	152498	103547	62929	61111	95529	125255	41363.6		1574729	1562394	1630988
01:03:00		127414	177174	131121	138627	152509	172767	133549	127157	108502	183756	117273	125212	141255	24644.3		1040647	1156502	958052	902637	1129649	1102447	1021739	1020764	834588	978369	760814	924686	985908	118291		142420	155894	142172	186926	93008	140182	172389	152550	103386	63382	61403	95823	125795	41339.6		1583171	1569791	1594533
01:04:00		128515	181002	128233	137283	149927	172677	133933	129828	109675	182198	118067	123915	141271	24654.3		1098251	1209208	958574	929318	1126453	1120685	1042689	1037131	831322	984693	769190	926754	1.00286e+06	128317		140910	154519	142187	186117	93307	138062	178340	152322	103453	63709	60999	95914	125820	41644.4		1585927	1554409	1640577
01:05:00		129606	189723	128166	136994	149736	167527	138366	130550	110643	190078	117646	126921	142996	26296.7		1090100	1269857	956158	943882	1106589	1123211	1036444	1065474	844216	994664	795008	949071	1.01456e+06	129523		142262	155341	141794	183938	94810	137685	174039	154081	105184	63222	61834	95534	125810	40850.8		1593695	1570602	1626357
01:06:00		129589	187482	130500	139701	151278	171522	138531	130410	108961	187397	118008	130612	143666	25741.1		1113709	1317694	997354	938106	1119436	1134216	1084291	1068593	847158	986821	816023	949841	1.0311e+06	138194		142991	155780	141877	185232	94093	138640	177077	153495	103876	62897	61641	96116	126143	41544.1		1592602	1553450	1579528
01:07:00		129010	189166	129740	139496	152634	168152	139194	128275	109792	187288	116720	129905	143281	25932.2		1128470	1350361	1011895	953666	1123158	1147208	1079363	1066433	865816	1001784	819706	968964	1.04307e+06	140879		142228	151940	142203	184678	92731	138293	174223	152865	103590	63356	61148	96963	125352	40918.3		1606782	1570001	1617895
01:08:00		129284	188599	129790	139361	156270	171390	133871	128339	110967	190754	118558	125428	143551	26874.5		1129044	1278709	996312	970719	1137001	1163406	1113652	1055599	818754	1010573	800676	970413	1.03707e+06	139400		141696	153555	141882	184765	95027	138221	172028	152262	106090	63402	60910	96672	125542	40494		1589809	1555238	1629396
01:09:00		129903	187992	129129	141434	156612	175098	139696	128007	109954	192018	117796	124663	144358	27446		1176999	1295156	1028064	996051	1154920	1177411	1106183	1080117	874879	1004763	825525	972748	1.05773e+06	134597		143047	153746	142863	185914	94004	137754	174889	153970	102959	64155	62113	96456	125989	41097.4		1593865	1562119	1605260
01:10:00		130055	184779	131258	140950	155321	169722	141835	128967	110057	183304	118664	124343	143271	24805.4		1207054	1277967	1021366	990013	1180787	1186415	1094999	1130105	865120	1032784	826417	986594	1.06664e+06	138293		141519	154294	143153	184066	92590	140825	177549	153160	103563	62707	61966	95556	125912	41532.9		1571925	1573498	1610004
01:11:00		130660	184514	128166	140518	153402	170384	140718	129148	111246	190465	119595	124537	143613	25765.5		1189857	1288705	1061014	1014732	1185211	1206858	1105840	1094747	896754	1017875	839708	1001063	1075197	131228		140857	154686	141858	188608	94356	137202	177521	152450	104602	63188	62027	96496	126154	41627.9		1581698	1564037	1626283
01:12:00		131251	183111	133529	141025	152524	170110	141861	129470	110968	185358	120104	129705	144085	24041		1214633	1248146	1042229	1006924	1192536	1210816	1132794	1107068	891937	1031810	835875	1018965	1.07781e+06	130530		141317	153343	142071	188526	93366	138386	173492	155411	105342	63081	61827	96380	126045	41418		1589997	1568931	1619151
01:13:00		130295	183407	128003	140539	156152	173460	140155	132003	112546	186412	120387	133357	144726	24560.8		1232322	1236653	1037993	1046522	1196826	1217873	1157882	1133274	906266	1062658	875869	1023591	1.09398e+06	122541		143720	152204	142376	186107	94229	135518	174347	151569	104057	63479	61981	96211	125483	40838.8		1606085	1578453	1596505
01:14:00		130391	185166	131321	140929	157203	178714	140834	130601	111517	187509	120867	134954	145834	25484		1212453	1324288	1066395	1048300	1216182	1217367	1176386	1131398	910069	1052061	876424	1031956	1.10527e+06	132631		140886	156320	142367	188060	95522	137528	173597	151355	103367	63216	62145	94776	125762	41270.9		1605689	1568752	1583847
01:15:00		130786	185593	130423	141095	157385	176421	139054	133387	111033	192120	122020	134677	146166	25903.4		1201277	1321673	1108201	1034575	1267051	1248492	1143997	1159983	901396	1050216	858576	1025642	1.11009e+06	142621		142714	153080	143243	188617	94718	140194	176655	154420	102752	62868	62108	96455	126485	41847.1		1586625	1574983	1599844
01:16:00		130211	187576	127986	138868	157559	175344	142924	131386	112968	187577	122612	132599	145634	25433.8		1223593	1330538	1117372	1055651	1242311	1241932	1157902	1138400	924574	1084873	878778	1029738	1.11881e+06	133672		142639	153067	143563	185546	92749	138118	176165	150393	104069	63168	60492	95898	125489	41397		1594701	1567651	1610873
01:17:00		129721	184566	131530	142032	161072	182591	144675	134353	112232	189361	122231	133070	147286	25961		1211259	1383195	1089548	1034169	1283225	1264843	1168966	1182630	928922	1082838	897291	1035452	1.13019e+06	145611		143043	155756	141959	187879	93674	137950	174284	152733	103062	62882	61719	96026	125914	41597.4		1592477	1563545	1628167
01:18:00		129932	189357	131404	139459	156421	178336	142529	130819	111095	194562	123798	133812	146794	26969.9		1249431	1433617	1138137	1057733	1288532	1265019	1174192	1196899	931720	1097108	899350	1045386	1.14809e+06	153254		143123	157725	140773	186139	93485	137825	173418	151903	103623	62881	61958	96445	125775	41242.2		1598533	1563373	1654878
01:19:00		131026	189120	135145	141373	156043	179623	145626	131981	112509	192270	123642	130907	147439	26313.2		1233294	1402137	1143448	1094914	1294671	1286433	1184783	1232309	954016	1087640	906980	1060658	1.15677e+06	144570		143371	154964	142471	188618	90931	140008	175432	153510	103370	61867	60050	95271	125822	42509.7		1596216	1570391	1603155
01:20:00		130296	182535	136813	139310	156189	178394	145395	132015	111675	193349	124361	134719	147088	25336.2		1245257	1404322	1150637	1076291	1289542	1293807	1196829	1170139	954340	1101300	905800	1066052	1.15453e+06	144294		142407	154709	143065	188700	94093	137235	176104	151473	103035	62657	61761	95473	125893	41797.8		1610915	1576899	1625624
01:21:00		130707	185762	141013	140626	158443	178715	145477	131006	112707	195621	124931	131987	148083	26072.8		1211938	1448295	1139304	1084549	1279900	1286700	1206526	1177069	958605	1108152	928994	1071181	1.15843e+06	144376		141025	152800	141733	184828	91891	135992	177062	151774	103141	62975	61291	95134	124970	41351.1		1603492	1579939	1619657
01:22:00		131154	186358	136444	140403	158132	175017	147277	132857	112949	199678	125775	129665	147976	26522.9		1269251	1388406	1155936	1090875	1290267	1305264	1226546	1228686	966116	1109589	940482	1064135	1.16963e+06	138995		143053	156491	142968	191457	95825	136971	174835	151080	101845	62735	62043	95496	126233	42043.3		1602551	1576798	1600030
01:23:00		130366	187919	140384	141014	159411	179708	147556	132400	113588	200579	127006	133062	149416	26932.6		1277978	1426366	1187916	1104363	1288340	1296542	1216844	1231534	969063	1099491	939043	1080809	1.17652e+06	142747		141738	157904	142608	185091	92591	138037	178188	154525	103051	63519	61521	95574	126196	41935.9		1595703	1566031	1597741
01:24:00		131315	192839	137134	143755	155178	178412	144581	134423	114440	202702	127010	133137	149577	27547.8		1298785	1459560	1194928	1122707	1330218	1300640	1292561	1238515	982294	1090217	946632	1091719	1.19573e+06	152380		143592	153596	142465	189175	92099	139726	175182	152444	103685	63160	61628	94927	125973	41936.2		1599782	1561701	1597198
01:25:00		130941	192859	137989	141202	154018	175269	146875	131211	114584	197450	128346	131652	148533	26500.1		1272167	1442655	1203672	1152328	1334078	1299626	1259275	1237117	986055	1117010	962544	1104985	1197626	140510		144803	155439	142977	188316	93335	138547	176669	153034	102250	62222	62179	95017	126232	42188.4		1590618	1555955	1591972
01:26:00		132254	194015	136898	144675	156582	177982	141909	133571	113598	185389	128139	127219	147686	25448.8		1282754	1467232	1208746	1120016	1307227	1304004	1254500	1231378	993707	1108413	958461	1095804	1.19435e+06	144840		143831	156239	142772	191759	92968	135695	178672	151309	102813	63832	61812	95745	126454	42504.9		1595290	1559650	1592706
01:27:00		131883	187200	131548	145206	158252	178349	146153	134336	113313	179627	127462	129338	146889	23836.3		1258177	1437448	1193790	1160242	1343930	1305638	1268810	1240825	997275	1117355	958426	1115221	1.19976e+06	139197		144059	154190	143509	189178	93883	138177	177811	155595	104222	62687	61260	95002	126631	42414.7		1589520	1556783	1611197
01:28:00		131934	184449	131398	144785	157004	183406	147788	135759	113123	166722	127646	133639	146471	22394.3		1308408	1488188	1210634	1114626	1347004	1312335	1296323	1230629	1007245	1130794	982752	1122712	1.21264e+06	147664		145059	156635	143048	187943	93154	138477	174975	150290	102504	63255	62019	95098	126038	41767.6		1597297	1571735	1623187
01:29:00		131830	184896	134020	145256	158590	181372	148791	133162	111797	155153	127464	133553	145490	21719.4		1314627	1486657	1229677	1164014	1367358	1335960	1292020	1286764	1014464	1119539	971680	1122549	1.22544e+06	151128		145242	155020	143040	192128	93003	138313	177316	153102	101775	63236	60574	94431	126432	42942.9		1585166	1561931	1606139
01:30:00		132921	184902	130328	145273	160937	184727	147324	131793	113107	151605	131360	128039	145193	22359.7		1356862	1506074	1222932	1149421	1371362	1332279	1299426	1253250	1008958	1127390	974968	1121916	1.22707e+06	156863		144014	157265	142472	192854	93127	136778	172483	151675	102803	63343	61262	96244	126193	42211		1592555	1564014	1609297
01:31:00		130918	185109	130803	144272	158018	184117	144983	134701	113370	147273	130646	127188	144283	22028		1350091	1485655	1254766	1162731	1378221	1352000	1291241	1295451	1021097	1122736	984179	1129397	1.23563e+06	152292		143449	157172	143420	193084	91616	139814	178035	152109	102354	61853	61576	95855	126695	43243.1		1603342	1575201	1598336
01:32:00		133499	187562	132839	146650	155989	183742	148494	133794	112979	155099	130275	126343	145605	22445.4		1353505	1504084	1278425	1193448	1389302	1355406	1304365	1283349	1027757	1141609	1009112	1146269	1.24889e+06	148867		146521	158486	143360	189894	92301	137465	174216	150669	102130	62839	61398	95363	126220	42352.7		1595963	1569832	1617168
01:33:00		133419	193011	136317	141636	155624	181914	145480	134787	113976	166467	129599	131680	146992	23152.1		1326882	1488668	1238725	1215307	1370405	1369315	1339645	1297935	1035983	1141475	1031745	1141877	1.24983e+06	141479		143171	156138	143570	189673	95595	135333	175228	150906	102422	61749	61689	95419	125908	41970.2		1595201	1551747	1610411
01:34:00		132893	192866	132248	144194	158155	181192	149254	133355	112936	171173	125810	132829	147242	24133.7		1345655	1457267	1285369	1197553	1355988	1376472	1338440	1309759	1041611	1135124	1005101	1154362	1.25023e+06	141574		146154	159959	144120	187864	91177	137045	176363	153325	101663	63235	60242	94738	126324	42815.2		1602962	1554595	1627161
01:35:00		135398	190875	135718	145261	158827	185191	146084	132996	111669	176993	125116	134659	148232	24764.6		1371026	1517189	1271054	1176364	1331425	1386185	1339116	1289956	1034632	1152711	1012282	1163078	1.25375e+06	149655		144073	155370	142720	192145	95920	138370	178248	150716	102654	62518	62348	95465	126712	42421.5		1587237	1561354	1585408
01:36:00		135079	191763	133753	144343	156456	181929	145585	134190	112651	168691	118794	132074	146276	24245.6		1400966	1473698	1249205	1242014	1388552	1405342	1383096	1325321	1040387	1146245	1050604	1163436	1.27241e+06	146332		143894	159678	144066	189850	91482	137212	177496	150677	103101	63121	61250	94763	126382	42725.6		1607368	1560264	1630793
01:37:00		136425	190132	130799	143956	158582	182380	147933	132904	112558	163129	120699	130965	145872	23759		1357694	1590718	1289862	1223207	1395271	1404113	1393286	1332418	1057174	1138941	1041997	1164750	1.28245e+06	162252		144974	155005	145216	191972	94169	138803	174854	150772	101863	62713	62512	95725	126548	42245.9		1589972	1562789	1584052
01:38:00		135034	189958	131415	145274	158353	179481	145219	135297	111814	148402	120243	131622	144343	22696		1394104	1609724	1309566	1241786	1379400	1438005	1376376	1327552	1059941	1145930	1020769	1169170	1.28936e+06	169304		145926	157304	145073	192282	93056	137383	173442	152786	102800	62978	60771	95332	126594	42659.6		1588749	1562568	1623542
01:39:00		134844	190271	130272	145943	159928	182278	150754	134731	112488	147560	120810	133028	145242	23184.7		1371864	1540218	1303960	1251475	1353096	1446797	1363202	1321014	1062469	1152465	1049836	1177447	1.28282e+06	149633		145625	159318	143211	191800	90208	139634	174555	150445	101767	62554	61889	94140	126262	42937.9		1597924	1562025	1619041
01:40:00		133228	186981	132708	142490	155875	177638	146076	137146	111760	145988	121946	133002	143736	21462.2		1438757	1570055	1280917	1273789	1394656	1462797	1393153	1295187	1063075	1149351	1053321	1192344	1.29728e+06	161970		143621	156321	144332	189461	90762	136082	174483	152928	101889	63414	62476	95960	125977	42048		1587929	1558523	1603494
01:41:00		133882	189028	127657	143286	157875	181293	150668	134934	111265	152460	122278	128409	144420	23283.6		1437178	1503715	1327385	1237973	1412059	1454731	1381600	1378887	1073812	1153038	1080348	1198928	1.3033e+06	149358		146815	158330	143232	193974	91002	137890	174681	150991	102004	62670	62160	95745	126624	42989.7		1608199	1562729	1607977
01:42:00		134636	189644	128696	145230	158460	183863	146709	134661	111772	153279	124344	133063	145363	23175.1		1433894	1584764	1342589	1305783	1368747	1465350	1378028	1353053	1083128	1146872	1069127	1189819	1.3101e+06	158555		147322	157896	144339	192881	90620	137250	175241	153209	101554	63406	62373	94675	126730	43025.9		1592642	1543727	1612333
01:43:00		133764	189296	136579	143897	154325	179624	148728	137339	111285	158301	123187	136624	146079	22083.5		1458512	1529473	1320245	1306791	1387618	1466055	1408622	1352015	1081250	1160422	1053519	1205946	1.31087e+06	154775		145756	158123	143512	188185	90182	134201	176477	148589	101465	61661	62212	95623	125499	42356		1606111	1555025	1624577
01:44:00		136003	191229	130925	143065	157140	185066	150718	135090	112181	160699	123397	131173	146390	23858.9		1427033	1607707	1292415	1264238	1387186	1449807	1410352	1387137	1082145	1159782	1071291	1207379	1312206	161862		144614	159032	144692	190477	90860	136481	172263	152463	101892	63301	61456	94882	126034	42400.8		1599417	1550498	1612919
01:45:00		135393	191254	133643	144449	155311	181119	151848	137203	113207	174261	121866	135594	147929	23869.5		1474096	1555987	1328267	1324839	1403364	1467581	1426541	1392303	1092682	1151596	1082047	1216611	1.32633e+06	157162		145346	158119	144091	191888	92389	134083	173561	149507	100607	62646	62103	95389	125811	42385.7		1585955	1543365	1614392
01:46:00		135890	192905	134652	149201	158962	186118	150132	136234	112687	181700	122638	132450	149464	25762.7		1483074	1592515	1349668	1340954	1412525	1464992	1413727	1389606	1081846	1152360	1073056	1207963	1.33019e+06	165831		143700	157125	144790	190332	90980	135355	176465	151833	101257	63036	61890	94585	125946	42613.9		1596065	1572548	1618560
01:47:00		134923	194432	133651	145912	158693	181864	150435	134823	112954	188527	122972	138782	149831	26145.9		1519880	1565269	1327775	1310291	1426018	1470862	1462899	1370761	1099966	1172115	1074368	1223127	1.33528e+06	163613		146520	157132	143973	191442	92082	131828	176450	149170	100773	63552	61447	95023	125783	42559.7		1604335	1561138	1618200
01:48:00		136404	191781	138550	146052	159363	184264	148917	135337	113048	188713	121301	138252	150165	25902.8		1446973	1620947	1323141	1307883	1442260	1479117	1446800	1408876	1096826	1152694	1078663	1202196	1.33386e+06	170215		146665	158082	143978	193207	90462	139096	174342	151366	100888	62770	62446	94581	126490	43025.5		1583890	1557412	1612113
01:49:00		135444	193737	137092	146765	157530	185105	150287	136360	114480	163184	123425	132350	147980	23705.3		1475347	1628036	1349094	1377084	1444945	1481141	1454504	1418287	1110394	1179114	1091087	1222294	1.35261e+06	166631		144107	159754	144043	198118	90529	134910	175526	148564	101027	63538	62526	95420	126505	43463.1		1596968	1558745	1602902
01:50:00		135491	187388	143406	146647	160066	185597	151108	139725	114013	166905	118968	128620	148161	23546.3		1466362	1683410	1382537	1376242	1451982	1472522	1463474	1392284	1106988	1159042	1127783	1239655	1.36019e+06	171187		146981	159472	144096	192565	91056	140653	179339	152135	101675	62642	61616	95712	127328	43620.5		1603494	1554988	1594575
01:51:00		137062	189417	139855	146490	157776	185950	151756	136542	115153	160541	112203	127424	146681	24317.8		1514767	1640371	1327668	1379044	1454649	1480469	1477589	1403554	1108363	1176299	1124815	1233299	1.36007e+06	168306		145737	157888	144179	193979	90344	138099	177635	151133	101024	63419	60872	95239	126629	43481.4		1611515	1555104	1586146
01:52:00		137033	189596	143923	147594	157640	186440	149329	138280	114963	157132	109724	133164	147068	24090.1		1502813	1662870	1377498	1331381	1457221	1484678	1487145	1380018	1106393	1176441	1105163	1233699	1.35878e+06	174173		146222	158074	143575	194151	90683	133086	174244	152298	102773	61852	62085	94202	126104	43125.9		1599988	1559755	1610970
01:53:00		136059	188146	145539	147537	155212	182952	148346	136396	115332	147881	109010	136977	145782	22999.8		1513355	1607913	1396259	1377918	1463454	1489987	1486893	1396460	1121090	1173690	1112709	1241105	1.36507e+06	164708		146032	157809	143932	194288	92628	135734	170941	149915	101296	62963	62373	95847	126146	42361.3		1595468	1548419	1588484
01:54:00		136104	191079	141997	147022	157933	181498	150411	137198	115771	151615	107541	132728	145908	23830.9		1537658	1614003	1346801	1341803	1479242	1491960	1478670	1408144	1125811	1171038	1113737	1247560	1.36304e+06	167426		145542	159525	145190	196170	91937	134937	174438	152852	101025	62768	61209	94969	126714	43570.3		1584243	1550989	1591787
01:55:00		137846	191026	138104	145948	157837	185657	147043	137040	115562	150018	105657	129356	145091	24840.6		1551280	1651494	1397213	1383852	1474716	1497839	1518191	1440833	1125689	1185630	1106392	1239961	1.38109e+06	177335		145028	157642	144828	193023	91548	135178	178480	148696	100383	63142	61911	95394	126271	43065.4		1577773	1555706	1609536
01:56:00		136911	193905	136877	145650	155141	178996	149298	138108	115050	148801	104793	129793	144444	24501.7		1556732	1675259	1362657	1396574	1485842	1497983	1501750	1423041	1118089	1183810	1134814	1241710	1.38152e+06	177632		146454	158779	145166	190625	94215	135447	173926	150817	101249	63366	61153	95395	126383	42345.5		1598787	1558109	1574623
01:57:00		137102	195605	141060	146595	155526	176644	145768	139129	114589	157814	103750	134787	145697	24638.4		1545811	1698802	1412254	1351960	1467876	1504962	1483325	1436895	1134414	1176934	1146180	1250276	1.38414e+06	176081		147638	158958	145615	194238	93588	131155	172116	149256	101242	62887	62011	94487	126099	42665.7		1591783	1560570	1614751
01:58:00		136871	191601	139702	144013	156972	178282	148129	137030	115097	170947	103749	131549	146162	25271.1		1516721	1694839	1370473	1370044	1459157	1517947	1504417	1400356	1069026	1185879	1147016	1240081	1.373e+06	182621		146419	157660	145039	194997	91924	132136	174628	152142	102993	62998	62636	95007	126548	42916.2		1599508	1547075	1600714
01:59:00		136641	193135	137627	146451	157934	180997	151618	136115	113891	173847	103878	134650	147232	26228.7		1517921	1650488	1421794	1394171	1450344	1505527	1507873	1415394	1139768	1194689	1154211	1260645	1.3844e+06	162226		146467	159244	144757	191942	90968	135942	173495	153143	101456	62911	61881	95236	126454	42832.3		1599729	1544249	1620045
02:00:00		138566	195557	137107	145569	155465	179497	152288	136901	114115	170087	102557	134157	146822	26182.4		1542121	1674818	1423291	1424442	1479953	1531286	1544612	1429214	1133423	1170609	1152083	1251662	1.39646e+06	178187		146631	157167	144174	196449	90020	136887	174497	150201	101429	63226	61564	94729	126414	43393.8		1594907	1553406	1609524
		5																														6
		#N/A																														#N/A
		#N/A																														#N/A
		#N/A																														#N/A
		#N/A																														#N/A
		#N/A																														#N/A
		#N/A																														#N/A
		#N/A																														#N/A
		#N/A																														#N/A
		#N/A																														#N/A
		#N/A																														#N/A
		#N/A																														#N/A
		#N/A																														#N/A
		#N/A																														#N/A
		#N/A																														#N/A
		#N/A																														#N/A
		#N/A																														#N/A
		#N/A																														#N/A
		#N/A																														#N/A
		#N/A																														#N/A
		#N/A																														#N/A
		#N/A																														#N/A
		#N/A																														#N/A
		#N/A																														#N/A
		#N/A																														#N/A
		#N/A																														#N/A
		#N/A																														#N/A
		#N/A																														#N/A
		#N/A																														#N/A
		#N/A																														#N/A
		#N/A																														#N/A
		#N/A																														#N/A
		#N/A																														#N/A
[truncated: 175 more columns]

## Sheet: Figure 3A  papain 
						EXPERIMENT		1										EXPERIMENT		2										EXPERIMENT		3
		PLAz		PLAz		PEGz		PEGz		Z0		Z0		PLAz		PLAz		PEGz		PEGz		Z0		Z0		PLAz		PLAz		PEGz		PEGz		Z0		Z0
		no	activator	+DTT		no	activator	+DTT		no	activator	+DTT		no	activator	+DTT		no	activator	+DTT		no	activator	+DTT		no	activator	+DTT		no	activator	+DTT		no	activator	+DTT
	Time (min)	R1	R2	R1	R2	R1	R2	R1	R2	R1	R2	R1	R2	R1	R2	R1	R2	R1	R2	R1	R2	R1	R2	R1	R2	R1	R2	R1	R2	R1	R2	R1	R2	R1	R2	R1	R2
	0	26278	27329	35615	36825	40025	41711	43250	43519	38794	44329	42686	42074	29911	29922	33754	34953	38252	43470	45169	40827	37602	39929	45470	40879	28227	30078	34593	36769	38835	40486	41443	42466	37930	41431	40845	41591
	1	25527	27729	38803	39868	40160	42074	45299	46072	39391	44444	44228	43916	29186	29132	35801	37101	37055	42593	46442	42691	38367	39919	47507	43387	27583	29738	36601	37942	38646	40625	43546	44075	37728	41484	42032	43600
	2	25092	27247	42140	43472	39804	41782	46952	47305	38140	44178	45687	45005	28689	28202	37082	38461	37443	42881	48213	44441	37824	40289	49584	45016	26510	28780	38259	38982	38434	40532	45279	45651	37796	41335	42837	44434
	3	24680	26945	47025	47169	38853	40982	47970	48583	37919	43559	47213	47248	28607	27804	39558	40448	36628	41980	49554	46060	36830	39857	51710	47362	26446	28141	40682	41169	37977	40740	46129	47230	36828	41111	44138	45687
	4	24629	26288	51906	51503	38998	40886	48991	50147	38028	43960	50035	49422	28023	27962	43233	44782	36498	42194	51989	47877	36816	40058	53923	49576	26691	28243	43784	44505	38058	40349	47739	49607	37105	41253	46075	47877
	5	24312	25654	56980	56909	38260	40146	50731	51469	37888	43147	50991	51132	28013	27998	47099	48917	35794	41047	53329	49134	36341	38823	55568	51392	26179	27936	47383	47175	37135	39796	49181	51084	35894	40198	47756	49929
	6	24409	26050	62580	63759	38043	40232	52883	53546	37125	42906	53267	53159	27183	27807	51549	53688	35543	40989	55546	50528	36044	38775	58704	54010	26408	27908	52105	51865	37245	39197	51434	52390	36117	40165	49809	51792
	7	24433	25915	68735	70101	38236	39732	54345	54846	37503	42916	55461	55713	27553	28023	56425	58977	35507	40887	58300	52531	36266	38284	61098	55883	26374	27850	56858	56256	36342	39410	52555	54281	35983	39703	52033	53605
	8	24294	26213	74793	77201	37608	39494	56174	57047	37080	41940	57201	56929	27314	27944	61858	64892	35114	40573	59992	54203	36004	38209	63905	58839	26253	28101	62375	61041	36447	38423	55315	55714	35579	39417	53937	56243
	9	24257	25939	81223	85272	37701	38738	58303	58555	36919	42043	59461	59708	27170	28144	67432	70290	35180	40372	62098	56178	35947	37507	66323	61658	26316	28102	68156	65664	36143	38237	57136	57874	35292	38965	56220	58719
	10	24557	26107	88707	91777	37184	38558	59578	60313	36669	42070	61553	61529	26929	27811	73410	75796	34787	39829	63261	57572	35697	37358	68870	63804	26225	27984	73636	71270	35924	38257	58108	59417	35271	38934	57849	61065
	11	24525	25851	97362	100288	36790	38431	61952	62113	36663	41771	64349	64409	26901	27913	78737	82814	34988	39879	65381	59789	35381	37523	72393	67285	26169	28076	79984	76716	35627	38043	60347	62069	35044	38804	60620	63161
	12	24316	25863	105633	108231	36645	38356	64088	64341	36457	41703	66212	66680	26890	27517	85735	88356	34392	39635	67714	61477	35574	37026	75269	69484	26037	28148	86229	82954	35554	37606	62032	63466	35601	38346	62800	65410
	13	24245	25867	113196	115384	36811	38264	65866	65945	36240	41700	68561	68811	27248	27876	92051	95087	34630	39249	69490	63186	35086	37041	77917	72760	25950	27886	93641	88575	35221	37496	63884	65680	35026	38359	64990	68310
	14	24232	25851	121308	123971	36268	37770	67780	67732	36172	41220	71294	71447	26486	26967	97435	101876	33990	39338	71654	65271	34960	36570	81274	74961	25959	28151	99525	95719	35242	37318	65240	67193	34757	38116	67629	71372
	15	24569	25751	129178	131505	36226	37806	68814	70624	36147	40902	73641	73716	26607	27819	104082	107588	33950	38899	72924	66883	34989	36422	83955	77490	25759	28054	107333	102903	35247	37001	67634	69155	35058	38089	70461	73735
	16	24591	25803	136539	139285	36406	37751	71692	72471	35999	40994	76717	76588	26918	27836	109568	113488	33722	39010	75914	69581	34872	36754	87786	80956	25812	27953	113500	108344	34891	36910	69880	71326	34777	38509	72966	76259
	17	24652	25950	145341	147079	36018	37645	73736	74991	36078	40807	78284	78795	27055	27511	116219	120753	33830	39129	78021	71719	34842	36372	89614	83737	25883	27771	120247	114264	35163	37241	71985	74061	34923	38003	75959	78983
	18	24457	25980	150903	154195	36087	37728	75570	77080	35962	40777	81210	81373	26720	27498	121069	126603	33720	38595	80115	73660	34756	36656	93667	86583	26194	27775	126998	121605	35068	36758	74279	76022	35065	38210	78080	81478
	19	24572	26016	158820	159100	35769	37575	77772	78902	35818	40420	83848	83637	26733	27264	127914	132756	33546	38736	82575	76483	34940	36391	96769	89181	26097	27702	132632	127061	34952	36688	76352	78546	34837	37917	80963	84062
	20	24558	26141	164171	167575	36150	37392	79858	80844	35559	40194	86782	86027	26634	27833	133244	137621	33578	38295	84597	78646	34541	36155	98631	91999	26063	27373	138135	132728	34670	36409	78159	80218	34887	37584	83279	87181
	21	24867	26354	170394	170629	35787	37463	82325	82385	35629	40260	89005	89378	26946	27756	137458	143408	33577	38530	86720	79992	34718	36281	102627	94511	26149	27916	144492	138147	35007	36857	80296	81921	35230	37599	86165	90036
	22	24625	26145	176929	176559	35474	37541	84720	85220	35717	40261	92181	91802	26667	27529	142906	148952	33483	38317	89015	82552	34512	36246	105721	98228	26042	27919	151121	144306	34322	36067	82103	84380	35097	37435	88698	92310
	23	24714	26417	179962	181139	35638	37211	86001	86914	35728	39926	94627	95564	26783	27639	147758	152549	33304	38021	91088	84118	34510	36104	109030	100713	25803	27717	154979	149103	34512	36140	84537	86082	34645	37571	92399	94520
	24	24568	26280	184709	182902	35660	37172	88700	89539	35742	40082	97367	97071	26897	27716	151486	157103	33141	38159	94325	85748	34622	36040	111793	103728	26171	28125	159258	154336	34452	36345	86703	88689	34320	37372	93814	98204
	25	24756	25888	185309	189131	35116	36793	90685	91144	35146	40135	99804	99421	27063	27457	153954	160567	33328	37723	95726	87982	34362	35650	114258	105324	25651	27203	163230	157314	34112	35609	88424	91145	34292	37255	96116	100403
	26	24719	26140	192014	192220	35072	37021	92629	93093	35883	40189	101778	102524	26847	27604	157855	163711	33124	37664	97580	89908	34218	36044	117683	108674	25882	27948	166981	161977	34570	36306	91012	93478	34044	37176	98655	103517
	27	24640	25856	190966	194907	35354	36958	93994	95154	35503	39780	104941	105237	26680	27414	160892	167201	32997	37962	100585	92099	33941	35725	120545	111480	26156	27683	170971	164814	33961	36069	92631	95236	34252	37908	101810	104929
	28	24528	26553	193312	199069	35288	36707	96226	97418	35307	39940	107109	107488	27348	27542	162792	168699	33151	37912	102290	94642	33983	35661	123052	114210	26038	27867	172723	167848	34249	35727	94891	97008	34028	37192	104597	108131
	29	24662	26003	198458	198968	35226	36718	98925	99765	35301	39828	110594	110160	26947	27792	164398	170242	33375	37693	105140	96680	34094	35760	126428	117150	26135	28062	176292	171400	34158	35698	96174	100337	33937	37543	107756	111106
	30	24595	26280	199313	201115	34808	36732	101165	101709	35083	39528	112563	111955	26845	27375	165283	173405	33504	37605	106933	99102	33960	35692	128372	120062	25982	27518	177253	173309	33683	35325	98927	101601	34074	37100	109291	113370
	31	24811	26298	199154	204329	35263	36613	102937	104112	35297	39583	115562	115240	27050	27683	168933	176704	33368	37410	108657	101320	34297	35617	132416	122324	26172	28068	179849	176380	34532	36177	100500	103979	34017	37440	112720	116395
	32	24814	26213	200292	202425	34940	36214	105390	106376	35450	39127	118624	119038	27070	27846	170334	180395	33145	37595	111417	102277	34037	36012	135445	126053	25912	27823	182752	176395	33903	35540	102741	106170	34156	37353	114271	119846
	33	24640	26410	201624	203526	35215	36691	107228	108015	35108	39483	120013	121025	26754	27832	171089	176549	33505	37191	114135	105505	33830	35376	137489	128398	25910	28012	184085	176610	33991	36041	104961	107648	34260	36992	117026	122307
	34	25064	26780	201352	205478	34836	36791	110160	110068	35268	39766	123197	122627	27252	27943	172241	182230	33310	37535	116169	106905	34371	35361	141148	131185	26081	27857	185758	183338	33815	35632	106692	109590	34051	37272	120105	124303
	35	24728	26674	206688	209672	34718	36572	110788	111677	35206	39318	125089	124599	27232	28036	174606	182274	33471	37507	118066	109657	34098	35192	142761	132192	26289	28022	189633	182405	33793	35538	109764	112626	34116	36916	123014	126347
	36	24874	26403	205674	205852	34739	36207	113298	114024	34988	39453	127931	127937	26962	27768	175691	181001	32911	37017	119988	111132	33856	34758	145318	135158	26066	27606	189486	182903	33836	35555	111133	113916	33707	36970	124639	129041
	37	24524	26404	207958	210935	34598	36257	115208	116192	34955	39146	130334	130194	26829	27448	177255	183472	33347	37237	122836	112511	33712	35315	148479	138059	25862	28052	192150	185672	33639	35794	113133	116002	33780	36932	127913	131230
	38	24894	26663	209011	213695	34683	36119	117493	117871	35109	39622	132399	133766	27032	27724	181802	189859	33173	37265	124557	115488	33883	35322	151618	141402	25950	28022	193595	187077	33894	35494	115083	119696	33966	37085	130085	134194
	39	24829	26502	212924	213226	34768	36210	118995	120256	35011	39547	135157	135365	27025	28169	179224	193232	33259	37284	127474	117262	33697	35603	154790	143694	26226	28298	196009	187685	33955	35650	116657	121484	34301	36790	133109	136222
	40	25041	26919	210580	214651	34815	36471	121983	122633	34889	39285	137844	137785	27108	27501	183153	191161	33198	37281	129075	119231	34187	35758	157720	145830	26343	28180	196596	190077	33561	35242	119061	123050	34011	37058	135598	139906
	41	25107	26901	213004	214695	34970	36447	123044	124317	35056	39348	139924	140836	27247	27911	185912	192721	33103	37552	131263	120587	33761	35556	159326	148675	26270	28080	199960	192571	33726	35387	121148	124002	33915	37170	137932	142516
	42	25031	26274	215217	214229	34542	36006	125012	125827	34635	39204	142083	141907	27090	27634	185058	191464	32706	37192	132949	123687	33725	35382	161810	152222	26050	28063	200867	197351	33412	35352	123149	126097	33543	36670	139017	144078
	43	24799	26503	218284	217338	34512	36230	127633	128121	34562	39071	145714	144635	27080	27957	186126	194933	32281	36710	134653	126184	33880	34965	164618	153871	25966	27917	202844	194096	33425	35140	125418	129013	33693	36714	142523	145939
	44	25178	26492	217795	219338	34386	35742	129387	130343	34903	38949	147432	147563	27186	27997	186191	196953	32335	37320	138139	127096	33889	35261	167308	156407	26142	28092	202817	197247	33641	35368	126743	130733	33655	37028	144168	149347
	45	24798	26618	218731	218690	34319	36291	132237	132782	34691	39399	149418	150002	27039	27904	189418	197976	32275	36958	138325	128746	33867	35330	168801	158550	26331	28010	204192	198752	33850	35339	129434	133172	33658	37291	147826	150700
	46	24964	26977	218560	222529	34421	35729	133318	133553	34918	38838	151713	150585	27068	27882	190558	194040	32454	36880	141452	131003	33634	35260	171808	161680	26104	28309	206684	202718	33427	35386	130636	134989	33867	36776	149111	153166
	47	25047	26725	221514	224695	34551	35861	135871	136181	34996	39330	155011	154964	27224	27641	190885	200555	32560	36876	144390	133113	33811	35348	173475	164826	26155	28331	206473	204227	33605	35382	133197	136849	33767	36586	150508	155688
	48	24952	26531	222203	223748	34543	36153	137120	138767	34841	39068	157165	157530	27357	28240	193028	200787	32460	37198	145641	134900	33565	35205	177885	166259	25808	28376	209147	206658	33592	35153	135855	138500	33768	37185	153520	158767
	49	25157	26711	224192	224792	34467	36407	139714	140160	34821	39022	157957	158280	27262	27870	194298	202256	32613	36930	148345	135334	33540	34812	180479	168784	26357	28331	212632	204960	33473	35364	136157	141104	33785	36822	155526	160282
	50	25222	26821	226524	226563	34387	35720	141472	142886	34631	38901	161354	160706	26977	27818	197200	199015	32066	36760	149137	137613	33570	34879	182532	170178	26263	28114	211484	209849	33447	35269	138835	142262	33440	36650	159045	161864
	51	25043	26950	226467	226951	34277	36034	143182	143463	34643	39037	162466	162804	27481	27655	198065	200407	32147	36733	151983	140422	33544	35180	182124	172938	26425	28291	213598	210029	33373	34899	140274	145555	33565	36376	160147	164743
	52	25276	26763	228969	227579	34384	36166	145413	146181	34978	38899	165544	165484	26945	28056	196888	206452	32472	36889	153713	140884	33811	34888	184668	175124	26200	28169	214808	207658	33762	35208	142889	146692	33660	36983	161860	168419
	53	25172	27211	229856	225155	34269	35832	146469	148422	34750	39121	166574	167487	27250	28305	197382	207656	32187	36904	155840	144557	33519	34685	189182	174987	26512	28229	216062	209951	33290	35089	143713	149719	33483	36327	164784	169140
	54	25321	27091	229851	228787	34587	36179	148781	149990	34702	39594	169107	169922	27248	28392	200820	212287	32345	37048	159198	146104	33606	34966	190973	178737	26508	28302	215894	210411	33548	35584	146163	151427	33812	36500	167781	172253
	55	25455	27106	229692	231098	34684	35960	150876	151563	34694	38948	171982	171777	27514	28369	200502	207850	32200	36977	159191	146882	33508	35202	193734	181280	26585	28437	218866	211813	33493	35233	147723	152140	33758	37070	170001	174155
	56	25126	27124	231828	235738	34427	36048	151959	152748	34807	38950	173659	172785	27412	28707	200536	211655	32350	36963	161630	149489	33153	35003	195413	180194	26469	28409	219903	212102	33272	35257	148766	155276	33516	36403	170943	174627
	57	25215	27193	230403	233885	34208	36286	155024	155642	34981	39157	174071	177281	27471	28331	202048	212767	32318	37160	163758	151303	33583	35057	197382	185290	26550	28862	220014	218059	33359	34944	150424	155674	33475	36825	174013	177087
	58	25332	27277	234108	232373	34242	36100	157097	157717	34940	39389	175844	179596	27504	28423	202820	207798	32211	36917	167069	152846	33921	35352	200138	186233	26537	28706	221452	219578	33621	35032	152952	158083	33541	36494	173709	179371
	59	25448	27227	235023	236535	34642	35982	158056	158837	34661	39364	178493	180143	27442	28421	207415	207820	32609	37037	168402	155457	33637	34865	199591	189366	26602	28638	221776	219667	33385	35068	154872	158873	33584	36853	175846	182107
	60	25244	26936	235779	234758	34570	35618	159401	160230	34599	38825	180247	181232	27827	28270	208810	214136	32328	36561	170204	155905	33513	35060	206113	189088	26173	28556	223246	219434	33439	34972	156334	160602	33396	36506	176782	183548
	61	25160	26966	235656	235186	34120	35643	161854	161657	34428	39125	184401	184944	27384	28107	207989	219007	32043	36704	171684	159379	33585	34866	205574	191077	26521	28323	223046	222849	33056	35498	156895	163244	33381	36750	179524	187670
	62	25023	26919	237509	235583	33846	35771	163150	164867	34250	38533	185055	188621	27589	28402	209057	218932	32136	36677	173331	160637	33515	35095	207982	196882	26457	28565	225591	221899	33373	35099	160722	165859	33316	36634	183954	187146
	63	25344	27104	234451	236397	34468	36014	165868	165121	34360	38932	186635	184728	27616	28153	208312	221533	32643	36904	173778	161431	33458	34945	209529	196673	26684	28280	228654	220211	33572	34830	162195	167427	33675	36479	184181	188575
	64	25446	27113	236924	238771	34113	35929	166491	166977	34768	38876	190710	190054	27667	28481	209127	222207	32687	36719	176191	162163	33510	35027	214629	199597	26680	28680	226033	225300	33422	35219	162982	169487	33562	36750	186112	190643
	65	25641	27305	238961	236644	34444	35617	167432	166491	34647	39120	191744	192234	27619	28090	210070	222887	32566	36802	175941	164302	33233	35105	213805	200698	26515	28535	228648	223808	33099	35283	166159	171278	33650	36808	189691	194418
	66	25655	27482	240529	241091	34284	36282	170442	170946	34656	39010	194039	195803	27701	28628	213082	223194	32405	36944	178349	166526	33525	35356	216380	204108	26726	28998	229601	224823	33604	34746	167560	175224	33720	36939	193856	197420
	67	25470	27427	241165	238490	34423	36330	170925	173529	34874	39372	194210	193531	27684	28106	210584	217271	32871	37151	182981	168417	33256	35294	218805	206315	26875	28615	230972	226200	33514	35102	168081	172784	33894	36687	192694	198606
	68	25712	27227	241064	239669	34437	35820	174732	171281	34427	38886	196385	200170	27380	28406	212731	220586	32219	36605	183453	168711	33344	34706	221354	208536	26636	28760	232476	227861	33312	34800	170209	176541	33196	36401	194524	198803
	69	25549	27406	244555	240986	34222	35906	175098	171838	34853	38938	198806	198541	27394	28355	214641	226528	32618	36772	185187	171663	33531	35076	221605	208264	26670	29007	233211	224501	33334	35031	171465	177049	33354	36956	197226	202008
	70	25715	27243	243339	242807	34000	36036	176895	178286	34353	39120	198222	201599	27596	28217	213902	222207	32217	36868	186765	172255	33407	35097	223171	209845	26545	28581	233802	230334	33053	34863	172748	177344	33409	36496	199620	202094
	71	25576	27528	245769	241552	34173	35717	176384	178265	34566	38799	200775	204445	27465	28798	216853	228444	32511	36690	188122	171834	33450	35081	228418	211391	26550	28731	234548	233150	33448	34807	174783	178851	33662	36644	200930	203275
	72	25714	27771	244458	248140	34160	35959	180599	179748	34590	38597	203494	204063	27801	28460	215934	225276	32243	36795	189207	176827	33755	35115	228400	213864	26797	28943	236609	228546	33475	34893	177301	180616	33527	36709	201647	207079
	73	25472	27596	246513	247803	34017	35901	180620	182231	34657	39257	205980	206270	27745	28474	217859	227484	32612	37084	191776	180716	33424	35411	229437	213662	26847	29006	235861	232603	33281	35150	179168	182126	33678	36775	204265	208105
	74	25688	27735	243186	248704	34374	35757	181148	181451	34327	39090	207145	212576	27901	28663	216829	227753	32681	36831	192930	180920	33526	35076	232894	219097	26675	29042	239585	234718	33327	34619	181583	187347	33637	36544	205102	209361
	75	25735	27665	245321	247211	34525	36030	185382	183234	34498	38910	209373	209919	27995	28279	218324	231307	32029	37213	197190	181118	33425	35083	235145	219791	26681	28915	237078	232527	33296	35091	180487	189244	33663	36531	207740	212615
	76	25779	27786	245987	246680	34155	36207	183436	189039	34825	38836	211765	214817	27725	28779	218944	224081	32310	36939	195996	183847	33660	35031	232200	222426	26770	28909	238637	237792	33259	34963	181342	189807	33627	36448	209880	212849
	77	25691	27624	244929	249388	34176	35841	185890	188781	34485	38915	211355	213739	28014	29202	220533	223237	32117	37061	199127	185628	33725	35143	235897	222210	27129	29072	238417	234085	33331	35142	184914	188840	33682	36844	210895	216746
	78	25632	27934	246257	247472	33827	35745	190146	190186	34301	39165	212506	215058	27445	28885	219598	229978	32293	36169	203789	185554	33231	35143	239504	226039	26640	28887	240479	233740	32939	34773	186807	195508	33650	36493	213337	217447
	79	25990	27540	248501	247901	33905	35418	190376	189773	34791	39201	215506	216694	27961	28729	220983	231097	32180	36769	201684	187714	33474	35101	241806	224614	26792	29133	242410	239179	33085	34703	185428	192358	33625	36741	214934	221313
	80	25651	27810	248170	245147	34049	35704	194353	191460	34623	39129	216876	218236	27756	28855	221692	234914	32237	36765	204048	187122	33273	35074	243699	227316	26711	29408	240186	239125	33243	35327	186355	196201	33384	36478	215655	221114
	81	25883	27726	251567	250395	34236	35873	192363	191892	34780	38988	218470	220896	27859	28750	221316	234886	32692	36446	203782	190017	33646	35213	239967	229494	26733	28985	240856	238167	33366	34953	190813	196944	33585	36668	216612	223392
	82	25728	27522	248273	251979	33800	35647	197380	194856	34453	38668	220340	223044	27940	29080	222484	232730	32222	36491	206583	191009	33400	35225	247567	230079	26791	29216	242936	237979	33307	35049	191148	197212	33894	36486	218856	224078
	83	26023	27977	248632	252294	34320	36087	197810	198429	34462	39345	222472	222242	28228	29238	226281	235563	32435	36993	208665	190966	33649	35190	247972	233587	26879	29268	244792	240713	33345	35205	194125	201753	33400	36461	219926	227552
	84	25886	27669	251613	252258	34008	35641	198447	195880	34448	38692	225687	221236	28091	29213	223861	236724	32463	36385	212496	194359	33512	34736	251980	236985	27032	29459	241937	241452	33648	35175	196331	197249	33334	36676	224108	227152
	85	25791	27904	251487	252901	33987	35835	200278	199376	34377	38906	224363	226884	27850	28918	228211	240544	32542	36791	212073	193814	33213	35572	253366	235168	26987	29418	244456	245130	33164	35034	194804	203916	33609	36386	222955	228089
	86	25901	27873	248970	249217	33991	35670	202446	201737	34355	39023	224405	227628	27901	29214	227986	235874	32312	36933	212523	195900	33222	34926	255143	238192	27015	29237	245989	241631	33025	34724	199143	206792	33577	36435	226659	230172
	87	26110	27841	251669	250608	34444	35892	200095	202754	34499	39018	229299	225212	27918	29338	228781	239177	32206	36413	216086	200887	33666	34584	254023	236063	27172	29089	246919	243313	33094	34531	201619	202190	33704	36576	225923	235448
	88	26009	28260	252277	251370	33881	35899	206406	204704	34319	38933	230948	233747	27724	29284	226174	238077	32202	36661	217941	200370	33808	34868	258262	236619	27422	29154	244909	241252	33249	35161	201041	205022	33111	36358	228448	232117
	89	26080	27838	254642	252624	33895	35631	206546	206097	34697	39070	232854	233883	27927	29373	229341	237638	32567	36947	220405	202065	33767	35242	258390	241186	26986	29390	246201	242536	33170	34957	200306	215068	33359	36483	231564	234382
	90	26082	27840	253760	255015	34712	35804	207540	208156	34612	38784	234730	235977	28210	29113	229777	236079	32111	36775	218847	206206	33430	35071	257008	243292	26911	29648	247920	244418	32912	34535	204936	210624	33408	36401	230317	235105
	91	26137	28159	253772	254654	34173	35855	206207	208427	34581	39010	234288	236652	28216	29632	228948	239704	32461	36782	219014	203192	33412	35153	259949	242729	26876	29223	250807	249363	33109	34941	205043	210999	33796	36566	231811	236442
	92	26166	28253	255069	251238	34222	35500	210519	209427	34577	39096	237774	236810	28206	28891	227405	241464	32690	37170	221425	206169	33852	35356	261060	245171	27155	29314	250893	251219	33514	35322	206846	214671	33796	36390	234869	238665
	93	26270	28232	255240	253155	34086	35737	210137	210991	34754	38970	237209	241113	27948	29158	228069	235149	32794	36700	227110	204855	33619	34986	261349	246642	26912	29377	250055	246985	33467	35017	205453	213020	33231	36438	234868	239533
	94	26115	28074	254710	255768	34047	35792	213132	212703	34327	38967	236134	235328	27846	29048	231659	241507	31709	36747	223189	207369	32996	34655	266524	244628	27133	29626	252618	250935	33329	35196	206953	215535	33407	36503	235100	243025
	95	26122	27837	256636	257847	33902	35497	216731	211237	34393	38588	239357	239027	28251	29424	231249	237055	32350	37042	223735	205827	33463	34975	266954	251571	27091	30001	249955	246373	32910	34943	208664	216927	33522	36404	239220	242731
	96	26130	28174	257913	257307	34313	35933	216498	215147	34212	39025	240176	243265	27970	28978	232880	245381	32177	36782	227339	210509	33414	35182	267079	251090	27239	29297	251514	250144	33253	35187	209761	219749	33505	36532	238587	244135
	97	26023	28201	255605	254441	33745	36018	216423	216228	34322	38983	241253	245296	28153	29666	231315	241052	32416	36433	228416	211275	33376	35082	271742	251278	27435	29853	253246	249642	32786	34416	212100	219857	33200	36437	239407	245412
	98	26107	28349	254792	257129	33801	35991	220912	219242	34374	39304	242383	246110	28135	29635	232009	246054	32263	36920	230172	211962	33436	35069	271154	252556	27134	29872	254792	251232	33080	34725	213186	220808	33403	36230	243520	247403
	99	26140	28221	256427	256822	34020	35497	216213	217204	34397	38656	243616	247314	27912	29323	231391	243121	32242	36593	230857	212557	33065	35166	268743	255668	27181	29642	254143	248841	32847	35162	214880	218189	33179	36618	244294	248938
	100	26123	28304	256115	259619	33764	35795	221930	219091	34149	38396	245693	246050	28426	29327	235564	247113	32163	36587	233302	215076	33357	35070	272734	255388	27356	29772	254620	255471	32624	34231	216477	225143	33438	36283	245040	250405
	101	26187	28272	259982	259842	34233	35782	221393	219172	34344	38769	249039	246582	28135	29285	231034	246065	32093	36695	233990	216444	33059	34853	277192	254635	27220	29245	256115	249964	33020	34847	217481	222064	33286	36374	246230	253781
	102	26180	28553	257890	254048	33847	35749	224012	223947	34480	38773	248938	253607	28410	29505	234886	249813	31945	36823	238002	217293	33207	34900	275792	259812	27383	29604	254965	250306	33564	35186	221680	226956	33602	36471	249966	252701
	103	26302	28520	260929	259283	33830	35789	223291	223923	34671	39176	251838	251183	28312	29496	235603	241756	32302	36638	235391	217457	33378	34818	278523	260620	27398	29645	256124	254567	33155	34921	219883	224672	33401	36416	246045	252779
	104	26285	28439	259549	257092	33706	35490	222830	226265	34187	38866	252713	255845	28086	29279	233362	238608	32128	36675	236635	217840	33117	34805	277432	258767	27346	29949	258872	257878	32612	34565	222289	231918	33522	36268	251380	253317
	105	26541	28382	258677	259463	33925	35892	227847	228324	34402	39225	250921	253540	28459	29518	235736	246011	32575	36777	240873	221120	33360	34473	277616	261435	27261	29894	257591	253994	33027	34861	220652	232257	33562	36409	251971	257421
	106	26158	28388	260339	258382	33741	35805	228620	227031	34415	38522	255040	257580	28090	29589	237007	248202	31977	36472	243015	220275	33487	34609	282794	260373	27118	29618	256117	254790	32871	34507	225077	230225	33058	36110	254746	257855
	107	26284	28683	260559	258458	33753	35947	229830	229360	34635	39298	254918	258268	28652	29674	237992	248109	32271	36643	244606	224041	33226	35409	285393	262846	27452	29650	258805	254261	32798	34512	226588	227336	33469	36517	255965	257524
	108	26464	28436	259562	260372	33858	35612	230239	226584	34161	38733	258094	257749	28289	29908	235464	249771	32144	36642	245185	224364	33165	34784	285284	263612	27496	29896	258981	257606	32835	35132	227277	234012	33378	36434	254582	260278
	109	26322	28456	262862	260927	33952	35660	231960	230211	34142	38897	257757	254298	28213	29371	235790	245969	32343	36851	240616	223195	33103	35096	282669	266118	27377	29303	259581	257323	32803	34665	224513	234739	33247	36310	256282	260964
	110	26354	28659	263194	264279	33800	35382	231772	232584	34516	38414	260239	262272	28320	29689	237850	247585	32062	36671	244890	225735	33102	35280	289127	266419	27320	29718	258655	260209	32847	34909	226353	237369	33288	36194	258180	263261
	111	26498	28274	260486	262935	33778	35753	234880	233287	34358	38899	259716	263587	28378	29414	238825	253405	32510	36807	246587	227161	33356	34917	287927	267906	27375	29845	260699	255863	32994	34991	226973	237972	33028	36229	260802	265349
	112	26690	28683	262925	263987	34141	35964	234195	236186	34378	38836	261286	263804	28585	29938	240621	250210	31946	37122	247895	229196	33485	35088	287099	270813	27742	29830	260463	259967	33250	35072	231021	238480	33589	36435	260262	266171
	113	26548	28664	261606	260354	34090	35719	234557	234118	34613	39048	265728	264924	28402	29431	238618	247223	32505	36711	250436	228538	32916	35126	291144	268402	27708	29994	259910	260036	33081	35209	229492	241167	33182	36370	261733	266446
	114	26578	28733	264748	264820	33980	35835	236932	237373	33890	38881	261971	265891	28385	30162	240779	249190	32482	36667	251214	231264	33249	35098	291617	272627	27509	30030	260923	258759	32966	34891	232497	236757	33220	36404	259950	266495
	115	26246	28498	264373	264203	33830	35783	236926	239287	34379	38876	263857	267813	28357	29799	237972	254604	32046	36693	253229	231661	33273	34707	290761	271777	27422	29927	261536	263646	33290	34863	235136	240991	32942	36560	261549	266416
	116	26383	28724	263103	262060	33800	36061	240452	237585	34273	38392	267015	270203	28303	29963	242742	251636	31965	36516	253371	232706	33128	34465	291587	269857	27488	30016	261523	262206	32808	34552	236081	243625	32974	36189	264325	270238
	117	26371	28760	263149	265857	33865	35618	241477	238362	33994	38531	266248	268671	28316	29505	240526	251748	31777	36566	251611	233094	33089	35132	296376	275387	27374	29916	260686	259151	33141	34702	236449	244683	32859	36045	262632	270051
	118	26443	28637	259910	266751	33484	35491	240740	238809	34079	38585	268456	272242	28459	29962	242886	253230	32206	36403	257209	230743	33124	34621	297427	275612	27427	29945	262546	262696	32749	34598	237939	243924	33398	36035	264974	272284
	119	26650	28927	267818	267007	33768	35586	246013	241363	34103	38668	270059	270619	28176	30101	243011	254013	32168	36510	253302	238218	33599	34816	297246	270651	27537	30030	264439	260492	32895	34839	237754	244147	33069	36118	266161	271376
	120	26433	29041	261974	262885	33685	35815	240964	244318	34188	38679	270349	270089	28552	29994	241751	250121	32040	36644	260294	237667	33212	35305	298967	279349	27883	30426	267049	264897	32990	34988	240783	247195	32943	36414	270337	273645

## Sheet: Figure 3A Bromelain
	Z0			Z peg			Z LA			Z0 + dtt			Z PEG + dtt			Z LA + dtt
	mean	st.dev		mean	st.dev		mean	st.dev		mean	st.dev		mean	st.dev		mean	st.dev
0,01667	0	0.00385		0	0.00123		0	0.00673		0.04016	0.00349		-0.00756	0.00341		0.04473	0.00343
0,03333	0	0.00287		0	0.000896398		0	0.00654		0.05003	0.00433		-0.000376642	0.00326		0.06853	0.00326
0,05	0	0.00302		0	0.000629835		0	0.00649		0.06222	0.00469		0.00379	0.00223		0.07417	0.00283
0,06667	0	0.003		0	0.000300256		0	0.00641		0.07372	0.00459		0.01129	0.00178		0.07758	0.00249
0,08333	0	0.00312		0	0.00016371		0	0.00635		0.08453	0.00415		0.01826	0.00168		0.08214	0.00241
0,1	0	0.00258		0	0.000329794		0	0.0062		0.09423	0.00451		0.02595	0.00176		0.08738	0.00218
0,11667	0	0.00167		0	0.000226641		0	0.00612		0.10406	0.00457		0.03439	0.00195		0.09248	0.00211
0,13333	0	0.00146		0	0.000217382		0	0.00611		0.11501	0.00506		0.04267	0.00185		0.09865	0.00202
0,15	0	0.00146		0	0.000304097		0	0.00593		0.12709	0.0054		0.0514	0.00215		0.10476	0.002
0,16667	0	0.00156		0	0.000461773		0	0.00588		0.13765	0.00605		0.06045	0.0024		0.11101	0.00191
0,18333	0	0.00146		0	0.000452802		0	0.00585		0.14906	0.00664		0.07007	0.00264		0.11769	0.00179
0,2	0	0.00172		0	0.000493945		0	0.00573		0.16017	0.00731		0.07921	0.0028		0.12409	0.00181
0,21667	0	0.00152		0	0.000536611		0	0.00561		0.17137	0.00764		0.08838	0.00298		0.13137	0.0018
0,23333	0	0.00158		0	0.000538055		0	0.00559		0.18259	0.00827		0.09828	0.00337		0.13852	0.00174
0,25	0	0.00168		0	0.000390397		0	0.00548		0.19443	0.00882		0.10794	0.00355		0.14482	0.00169
0,26667	0	0.00156		0	0.000506108		0	0.00544		0.205	0.00928		0.11737	0.00385		0.15224	0.00125
0,28333	0	0.00157		0	0.000461026		0	0.00543		0.21598	0.00984		0.12634	0.00408		0.15817	0.00149
0,3	0	0.00153		0	0.000416235		0	0.00539		0.22712	0.0103		0.13667	0.00431		0.16577	0.00131
0,31667	0	0.00165		0	0.000526119		0	0.00531		0.23866	0.01112		0.14531	0.0044		0.17279	0.00156
0,33333	0	0.00166		0	0.000490517		0	0.00526		0.24859	0.01165		0.15507	0.00443		0.18028	0.00131
0,35	0	0.00186		0	0.000485309		0	0.00523		0.26008	0.01237		0.16429	0.00473		0.18818	0.00155
0,36667	0	0.0017		0	0.000541068		0	0.00515		0.27081	0.01249		0.17332	0.00504		0.19551	0.00115
0,38333	0	0.00189		0	0.000600762		0	0.00511		0.28123	0.01311		0.18198	0.00531		0.20327	0.00132
0,4	0	0.00187		0	0.000561405		0	0.00505		0.29158	0.01364		0.19118	0.00565		0.21061	0.00145
0,41667	0	0.00188		0	0.000517724		0	0.00496		0.30129	0.01413		0.19976	0.00561		0.21805	0.00113
0,43333	0	0.00208		0	0.000530511		0	0.00484		0.31081	0.01469		0.20865	0.00599		0.22534	0.00139
0,45	0	0.00189		0	0.000564072		0	0.00483		0.32117	0.01526		0.21713	0.00609		0.2329	0.00115
0,46667	0	0.00203		0	0.000579119		0	0.00492		0.33045	0.0155		0.22573	0.00651		0.24042	0.0015
0,48333	0	0.00209		0	0.000538967		0	0.00485		0.34006	0.01641		0.2341	0.00645		0.24792	0.00131
0,5	0	0.00204		0	0.00055878		0	0.00488		0.34874	0.01683		0.24223	0.00639		0.25559	0.00151
0,51667	0	0.00216		0	0.000563034		0	0.00477		0.35803	0.01705		0.25031	0.00672		0.26258	0.00167
0,53333	0	0.00219		0	0.000441769		0	0.00474		0.36702	0.01755		0.2592	0.00715		0.26915	0.00159
0,55	0	0.00243		0	0.000563014		0	0.00473		0.37561	0.0176		0.26709	0.00703		0.27668	0.00197
0,56667	0	0.00236		0	0.000471542		0	0.00476		0.38468	0.01846		0.27502	0.00734		0.28467	0.00195
0,58333	0	0.00233		0	0.000559096		0	0.00476		0.39415	0.01917		0.28288	0.0075		0.29132	0.00182
0,6	0	0.00252		0	0.00048905		0	0.00474		0.40168	0.01979		0.29015	0.00775		0.29796	0.0022
0,61667	0	0.00255		0	0.000469443		0	0.00469		0.41032	0.01976		0.2984	0.00793		0.30527	0.00211
0,63333	0	0.00254		0	0.000434474		0	0.00466		0.41885	0.02032		0.30576	0.00786		0.31234	0.00213
0,65	0	0.00276		0	0.000546049		0	0.00467		0.42591	0.02084		0.31344	0.00791		0.31896	0.00217
0,66667	0	0.00276		0	0.000511172		0	0.00462		0.43575	0.02089		0.32056	0.00845		0.32634	0.0022
0,68333	0	0.00274		0	0.000565992		0	0.00468		0.44309	0.02116		0.32726	0.00819		0.33343	0.00215
0,7	0	0.003		0	0.000571391		0	0.00468		0.44962	0.02183		0.33541	0.00835		0.34036	0.00252
0,71667	0	0.00301		0	0.000516959		0	0.0046		0.45842	0.02231		0.342	0.00844		0.34636	0.00247
0,73333	0	0.00293		0	0.000500841		0	0.00468		0.46636	0.02268		0.35042	0.00917		0.35264	0.00285
0,75	0	0.00307		0	0.00055863		0	0.00467		0.47231	0.02339		0.3566	0.00895		0.36072	0.00286
0,76667	0	0.00315		0	0.000459277		0	0.00457		0.48064	0.02358		0.36309	0.00886		0.36674	0.00297
0,78333	0	0.00318		0	0.000463922		0	0.00458		0.4873	0.02389		0.37108	0.00905		0.3734	0.00271
0,8	0	0.00337		0	0.000654539		0	0.0046		0.49573	0.02425		0.37688	0.00891		0.37875	0.00307
0,81667	0	0.0035		0	0.00051947		0	0.00459		0.5012	0.02479		0.38422	0.00952		0.38566	0.00329
0,83333	0	0.00337		0	0.000565377		0	0.00457		0.50849	0.0249		0.3913	0.00946		0.39204	0.0032
0,85	0	0.00349		0	0.000620251		0	0.00447		0.51622	0.02533		0.39838	0.00992		0.39828	0.00339
0,86667	0	0.00368		0	0.000561662		0	0.00454		0.52241	0.02548		0.40466	0.01002		0.40406	0.00312
0,88333	0	0.0036		0	0.000519771		0	0.00451		0.52836	0.02601		0.41149	0.01021		0.41045	0.00331
0,9	0	0.0037		0	0.000582642		0	0.0045		0.53527	0.02611		0.41806	0.0104		0.4159	0.00334
0,91667	0	0.00365		0	0.00062113		0	0.00447		0.5415	0.02704		0.42329	0.01056		0.4229	0.00371
0,93333	0	0.0038		0	0.000506855		0	0.00453		0.54747	0.0269		0.43033	0.01108		0.42879	0.00373
0,95	0	0.00377		0	0.000528209		0	0.00444		0.55444	0.02721		0.43673	0.0113		0.43464	0.0036
0,96667	0	0.00398		0	0.000504824		0	0.00455		0.56112	0.02744		0.44316	0.01136		0.44017	0.0038
0,98333	0	0.00387		0	0.000680212		0	0.00444		0.56666	0.02775		0.44864	0.01218		0.4463	0.00366
1	0	0.00407		0	0.000594947		0	0.00451		0.57178	0.02851		0.45471	0.01181		0.45071	0.0035
1,01667	0	0.00413		0	0.000616167		0	0.00452		0.57803	0.02879		0.46161	0.01203		0.45693	0.00383
1,03333	0	0.00412		0	0.000560949		0	0.00445		0.58407	0.02916		0.46793	0.01233		0.46279	0.00372
1,05	0	0.00414		0	0.000505027		0	0.00453		0.59009	0.02967		0.4733	0.01263		0.46919	0.00392
1,06667	0	0.00433		0	0.000541789		0	0.00447		0.59526	0.02986		0.47949	0.01266		0.47382	0.00354
1,08333	0	0.00444		0	0.000475964		0	0.00452		0.60067	0.03004		0.48608	0.01309		0.47881	0.00379
1,1	0	0.00446		0	0.000511239		0	0.00439		0.60534	0.03014		0.4916	0.01315		0.48417	0.00372
1,11667	0	0.00458		0	0.000664732		0	0.00455		0.61189	0.03042		0.49765	0.01345		0.49117	0.00384
1,13333	0	0.00456		0	0.000660636		0	0.00455		0.61677	0.03107		0.5027	0.01415		0.49587	0.00328
1,15	0	0.00464		0	0.000682154		0	0.00452		0.62278	0.03125		0.50757	0.01376		0.50106	0.0037
1,16667	0	0.00467		0	0.000602932		0	0.00448		0.62753	0.03192		0.5147	0.01461		0.50693	0.00353
1,18333	0	0.00486		0	0.000539448		0	0.00448		0.63215	0.03184		0.51901	0.01436		0.5126	0.00414
1,2	0	0.00476		0	0.000623268		0	0.00453		0.63669	0.03277		0.5258	0.01458		0.51709	0.00368
1,21667	0	0.00494		0	0.000551871		0	0.00447		0.64092	0.0325		0.52951	0.01498		0.52185	0.0035
1,23333	0	0.00491		0	0.000505582		0	0.00457		0.64675	0.03235		0.53532	0.01536		0.52678	0.00345
1,25	0	0.00499		0	0.000546586		0	0.00448		0.65141	0.03287		0.54027	0.01553		0.53234	0.00378
1,26667	0	0.00506		0	0.000614625		0	0.00455		0.65799	0.03342		0.54613	0.01582		0.53712	0.00334
1,28333	0	0.00526		0	0.000442386		0	0.00452		0.66171	0.03326		0.55162	0.01578		0.54217	0.0033
1,3	0	0.00537		0	0.000617756		0	0.00445		0.66588	0.03387		0.55687	0.01586		0.54729	0.0034
1,31667	0	0.0053		0	0.000575038		0	0.00444		0.67075	0.03441		0.56164	0.01659		0.55193	0.00315
1,33333	0	0.00555		0	0.000528076		0	0.00448		0.6753	0.03448		0.56683	0.0171		0.55675	0.00367
1,35	0	0.00558		0	0.000584763		0	0.00443		0.67725	0.03452		0.5722	0.01699		0.56169	0.00333
1,36667	0	0.00562		0	0.000580304		0	0.0045		0.68348	0.03516		0.57668	0.0171		0.56522	0.00336
1,38333	0	0.00553		0	0.000591794		0	0.0045		0.68766	0.03529		0.58214	0.01703		0.57001	0.00303
1,4	0	0.00565		0	0.000659333		0	0.00437		0.6913	0.0357		0.58695	0.01773		0.57425	0.00322
1,41667	0	0.00576		0	0.000658152		0	0.00441		0.69733	0.03559		0.59096	0.01787		0.57958	0.00313
1,43333	0	0.00592		0	0.00047156		0	0.00446		0.7006	0.03595		0.59554	0.01787		0.584	0.00313
1,45	0	0.0059		0	0.000663858		0	0.00448		0.70458	0.03669		0.60169	0.01802		0.58977	0.00271
1,46667	0	0.00584		0	0.000545192		0	0.00455		0.70836	0.03619		0.6059	0.01899		0.5938	0.00238
1,48333	0	0.00599		0	0.000567921		0	0.00445		0.71218	0.03676		0.61026	0.01819		0.59937	0.00252
1,5	0	0.00601		0	0.00061666		0	0.00452		0.7158	0.037		0.61485	0.01862		0.60297	0.00257
1,51667	0	0.0061		0	0.000534153		0	0.00442		0.71997	0.03783		0.6194	0.01929		0.60758	0.00219
1,53333	0	0.00602		0	0.000635415		0	0.00453		0.72346	0.03717		0.6236	0.01918		0.6114	0.00215
1,55	0	0.00628		0	0.00074604		0	0.00457		0.72762	0.03786		0.62838	0.01895		0.61567	0.00246
1,56667	0	0.00632		0	0.000656089		0	0.00448		0.73233	0.03824		0.63286	0.0195		0.61983	0.00214
1,58333	0	0.00644		0	0.000562737		0	0.00451		0.73645	0.0381		0.63716	0.0201		0.62398	0.00202
1,6	0	0.00641		0	0.000559661		0	0.0045		0.73765	0.03899		0.64195	0.01955		0.62796	0.00159
1,61667	0	0.00648		0	0.000580382		0	0.00451		0.74102	0.03877		0.64592	0.02013		0.63323	0.00176
1,63333	0	0.00656		0	0.000637432		0	0.0045		0.74568	0.03892		0.65032	0.02045		0.63693	0.00219
1,65	0	0.0066		0	0.000554917		0	0.00455		0.75008	0.03941		0.65403	0.02037		0.64179	0.00157
1,66667	0	0.00658		0	0.000582677		0	0.00462		0.75075	0.03934		0.65922	0.02115		0.64545	0.00137
1,68333	0	0.00682		0	0.000645446		0	0.00455		0.75566	0.03938		0.66272	0.02063		0.64872	0.00225
1,7	0	0.00681		0	0.000544759		0	0.00458		0.75998	0.0392		0.66649	0.02099		0.65418	0.00239
1,71667	0	0.00683		0	0.000627401		0	0.00453		0.7626	0.03935		0.67045	0.02131		0.65801	0.00201
1,73333	0	0.00709		0	0.000588393		0	0.00462		0.76574	0.04013		0.67472	0.02159		0.66134	0.00209
1,75	0	0.00709		0	0.00053697		0	0.00454		0.7689	0.04003		0.67761	0.02167		0.66579	0.00214
1,76667	0	0.0072		0	0.000592598		0	0.00456		0.77238	0.04098		0.68368	0.02175		0.6701	0.00276
1,78333	0	0.0073		0	0.000631801		0	0.00452		0.77529	0.04117		0.68616	0.02241		0.67282	0.00259
1,8	0	0.00731		0	0.000626747		0	0.00458		0.78042	0.04159		0.69091	0.02231		0.679	0.00259
1,81667	0	0.00732		0	0.000677554		0	0.00464		0.78366	0.04135		0.69364	0.02307		0.68087	0.00244
1,83333	0	0.00748		0	0.000592116		0	0.00468		0.78528	0.04125		0.69806	0.02288		0.68524	0.00271
1,85	0	0.0074		0	0.000697044		0	0.00462		0.78833	0.04205		0.70156	0.02324		0.6896	0.00284
1,86667	0	0.00763		0	0.000624014		0	0.00466		0.79117	0.04159		0.70512	0.02283		0.69403	0.00332
1,88333	0	0.00769		0	0.000579341		0	0.00469		0.7935	0.0419		0.70878	0.02343		0.69536	0.00349
1,9	0	0.00756		0	0.000606262		0	0.00468		0.7966	0.0422		0.71236	0.02351		0.70026	0.00357
1,91667	0	0.00747		0	0.000676173		0	0.00471		0.79864	0.04294		0.71592	0.02388		0.70441	0.0045
1,93333	0	0.0077		0	0.000646767		0	0.00461		0.80182	0.0421		0.71939	0.02337		0.70854	0.00446
1,95	0	0.00765		0	0.000656814		0	0.00463		0.80531	0.04266		0.72215	0.02376		0.71182	0.00459
1,96667	0	0.0077		0	0.000672305		0	0.00466		0.80831	0.04312		0.72686	0.02437		0.71534	0.00477
1,98333	0	0.00786		0	0.000662358		0	0.00461		0.81129	0.04304		0.73046	0.02432		0.71798	0.00529
2	0	0.00787		0	0.000612697		0	0.00462		0.81444	0.04332		0.73306	0.02466		0.72213	0.00505
2,01667	0	0.00771		0	0.000567261		0	0.00468		0.81598	0.04312		0.73657	0.02442		0.72603	0.0052
2,03333	0	0.00768		0	0.000527577		0	0.00473		0.81841	0.04364		0.73916	0.02469		0.72948	0.00488
2,05	0	0.00796		0	0.000642555		0	0.0047		0.82129	0.04358		0.7441	0.02464		0.73218	0.00602
2,06667	0	0.00783		0	0.000643052		0	0.00472		0.82465	0.04467		0.74724	0.02508		0.73784	0.00641
2,08333	0	0.00806		0	0.0007012		0	0.00471		0.82669	0.04371		0.74961	0.02525		0.74025	0.00659
2,1	0	0.00809		0	0.000567389		0	0.00472		0.82948	0.04476		0.75271	0.02531		0.74386	0.00675
2,11667	0	0.008		0	0.000590237		0	0.00473		0.83063	0.04429		0.75668	0.02527		0.74742	0.00729
2,13333	0	0.00822		0	0.000769253		0	0.00469		0.83487	0.04549		0.75944	0.02592		0.75015	0.0077
2,15	0	0.00829		0	0.000652187		0	0.00475		0.83734	0.04468		0.76186	0.02611		0.75318	0.00786
2,16667	0	0.00828		0	0.000682589		0	0.00471		0.83986	0.04502		0.76554	0.02635		0.75734	0.00792
2,18333	0	0.00848		0	0.000710458		0	0.00474		0.84162	0.04522		0.76872	0.02641		0.76066	0.0081
2,2	0	0.00825		0	0.000720165		0	0.00475		0.84391	0.0453		0.77281	0.02619		0.76375	0.00857
2,21667	0	0.00852		0	0.000672533		0	0.00477		0.846	0.04555		0.77571	0.02572		0.76697	0.00944
2,23333	0	0.00854		0	0.000614731		0	0.00479		0.84722	0.04632		0.77992	0.0266		0.76952	0.00875
2,25	0	0.00866		0	0.000716691		0	0.00475		0.85276	0.0461		0.78007	0.02659		0.77359	0.00977
2,26667	0	0.00864		0	0.00075774		0	0.00474		0.85451	0.04576		0.78498	0.02624		0.77799	0.00976
2,28333	0	0.00875		0	0.00073387		0	0.00479		0.85649	0.04597		0.78856	0.02773		0.77937	0.00971
2,3	0	0.00875		0	0.000717215		0	0.00485		0.85644	0.04624		0.79009	0.02691		0.78335	0.01043
2,31667	0	0.00893		0	0.000724086		0	0.00483		0.85982	0.04626		0.79258	0.02738		0.78679	0.01088
2,33333	0	0.00872		0	0.00071356		0	0.00479		0.86317	0.04566		0.79579	0.02729		0.78915	0.01097
2,35	0	0.00879		0	0.000607492		0	0.00481		0.86539	0.04605		0.79862	0.02743		0.79216	0.01196
2,36667	0	0.00891		0	0.000645248		0	0.00478		0.86555	0.0472		0.8009	0.02723		0.79525	0.01177
2,38333	0	0.0091		0	0.000715363		0	0.0048		0.87003	0.04739		0.80434	0.02769		0.79862	0.0117
2,4	0	0.00912		0	0.00068204		0	0.00482		0.87215	0.04728		0.80736	0.02834		0.80055	0.01286
2,41667	0	0.00902		0	0.000680998		0	0.00481		0.87325	0.04777		0.80757	0.02788		0.8041	0.01174
2,43333	0	0.00915		0	0.00079204		0	0.00487		0.8742	0.04741		0.81314	0.02897		0.80733	0.01294
2,45	0	0.00919		0	0.000717793		0	0.00482		0.87831	0.04774		0.81456	0.0289		0.81033	0.01362
2,46667	0	0.00941		0	0.0007453		0	0.00489		0.87895	0.04863		0.81726	0.02853		0.81369	0.01419
2,48333	0	0.00929		0	0.000723736		0	0.00487		0.88237	0.04788		0.81871	0.0288		0.81691	0.01406
2,5	0	0.00945		0	0.000697208		0	0.00485		0.88197	0.04882		0.82241	0.02877		0.81893	0.01494
2,51667	0	0.00962		0	0.000807767		0	0.00491		0.88513	0.04757		0.82495	0.02859		0.82121	0.01478
2,53333	0	0.00953		0	0.000781934		0	0.00491		0.88876	0.04851		0.82738	0.02891		0.82628	0.01519
2,55	0	0.00948		0	0.000696241		0	0.00496		0.89104	0.04833		0.83208	0.02889		0.82892	0.01527
2,56667	0	0.00981		0	0.000889007		0	0.00489		0.89251	0.04822		0.83332	0.02944		0.83055	0.01515
2,58333	0	0.00961		0	0.000700948		0	0.0049		0.89303	0.04923		0.83577	0.0298		0.83438	0.01609
2,6	0	0.00994		0	0.000716737		0	0.00488		0.8956	0.04909		0.83716	0.02925		0.83582	0.01643
2,61667	0	0.00969		0	0.000738935		0	0.00491		0.89842	0.04842		0.84172	0.03006		0.8385	0.01651
2,63333	0	0.00979		0	0.000679796		0	0.00496		0.89856	0.04854		0.84327	0.03048		0.84154	0.01743
2,65	0	0.00988		0	0.000675945		0	0.00496		0.90121	0.04926		0.84696	0.03052		0.84347	0.01782
2,66667	0	0.00989		0	0.000765113		0	0.00489		0.90226	0.04933		0.84875	0.02983		0.84619	0.01758
2,68333	0	0.00987		0	0.000734327		0	0.00493		0.90542	0.0498		0.84967	0.02977		0.8499	0.01826
2,7	0	0.00992		0	0.000744865		0	0.00493		0.90587	0.04903		0.85181	0.03034		0.85136	0.01859
2,71667	0	0.01002		0	0.000741934		0	0.005		0.90582	0.04892		0.85541	0.0301		0.85512	0.01876
2,73333	0	0.01017		0	0.000606941		0	0.005		0.9098	0.04956		0.85739	0.03081		0.85794	0.01922
2,75	0	0.01016		0	0.000777382		0	0.00493		0.90999	0.04923		0.86159	0.03107		0.85838	0.02026
2,76667	0	0.01034		0	0.000745495		0	0.00503		0.91482	0.05005		0.86115	0.03071		0.86101	0.01961
2,78333	0	0.01042		0	0.00072646		0	0.005		0.91464	0.05041		0.86383	0.03089		0.86451	0.02039
2,8	0	0.01032		0	0.000811444		0	0.00501		0.91577	0.05043		0.86571	0.03118		0.86633	0.02002
2,81667	0	0.01033		0	0.000845769		0	0.00503		0.91701	0.05026		0.86898	0.03099		0.87127	0.02104
2,83333	0	0.01019		0	0.000726325		0	0.00507		0.92031	0.04992		0.87104	0.03136		0.87301	0.02112
2,85	0	0.01046		0	0.000841353		0	0.00507		0.9217	0.05		0.87291	0.03192		0.87494	0.02162
2,86667	0	0.01031		0	0.000773153		0	0.0051		0.92274	0.05105		0.87525	0.03215		0.87739	0.02184
2,88333	0	0.01055		0	0.000731382		0	0.00512		0.92417	0.05013		0.87693	0.03106		0.87947	0.02225
2,9	0	0.01043		0	0.000793098		0	0.0051		0.92549	0.05095		0.87934	0.03159		0.88119	0.02222
2,91667	0	0.01067		0	0.000740462		0	0.00499		0.92655	0.05056		0.88274	0.03204		0.88394	0.02294
2,93333	0	0.01065		0	0.000875784		0	0.00515		0.92701	0.05089		0.88472	0.03218		0.88558	0.02343
2,95	0	0.01061		0	0.000819756		0	0.00509		0.92738	0.05167		0.88585	0.03187		0.88783	0.02383
2,96667	0	0.01086		0	0.000778517		0	0.00513		0.93181	0.05077		0.88827	0.03239		0.89047	0.02354
2,98333	0	0.01081		0	0.000772952		0	0.00516		0.93282	0.05135		0.89126	0.03268		0.89193	0.02465
3	0	0.01087		0	0.000857352		0	0.00512		0.93349	0.05129		0.89249	0.03241		0.89465	0.02501
3,01667	0	0.01075		0	0.000756519		0	0.00517		0.93523	0.05097		0.89378	0.03268		0.89873	0.02459
3,03333	0	0.01085		0	0.000827173		0	0.00511		0.93797	0.05121		0.89763	0.03274		0.90171	0.02575
3,05	0	0.01095		0	0.000835787		0	0.00517		0.93671	0.05196		0.89938	0.03262		0.90119	0.02597
3,06667	0	0.01108		0	0.000893653		0	0.00517		0.93942	0.05179		0.9007	0.0333		0.90448	0.02575
3,08333	0	0.01103		0	0.000861512		0	0.00522		0.94263	0.05249		0.90313	0.03289		0.90688	0.0267
3,1	0	0.01113		0	0.000836429		0	0.0052		0.9396	0.05261		0.9047	0.03343		0.90743	0.02666
3,11667	0	0.01098		0	0.000753727		0	0.00519		0.94399	0.05277		0.90834	0.03299		0.91031	0.02677
3,13333	0	0.01113		0	0.000816955		0	0.00524		0.94394	0.05276		0.90934	0.0339		0.91368	0.02707
3,15	0	0.01108		0	0.000822082		0	0.00521		0.94678	0.05259		0.91132	0.03412		0.91411	0.02742
3,16667	0	0.01112		0	0.000859366		0	0.00523		0.947	0.05263		0.91319	0.03388		0.91759	0.02783
3,18333	0	0.01119		0	0.000927859		0	0.00523		0.94643	0.05255		0.91406	0.0339		0.91909	0.02793
3,2	0	0.01104		0	0.000821856		0	0.00524		0.95083	0.05277		0.9181	0.03426		0.92125	0.02883
3,21667	0	0.01127		0	0.000949365		0	0.00529		0.95149	0.05361		0.91889	0.03477		0.92366	0.02855
3,23333	0	0.01117		0	0.000825152		0	0.00528		0.95145	0.05234		0.92165	0.0348		0.92501	0.02888
3,25	0	0.01137		0	0.00082324		0	0.00531		0.95323	0.0523		0.92315	0.03469		0.92674	0.02947
3,26667	0	0.01133		0	0.000910942		0	0.00541		0.95267	0.0531		0.92701	0.03465		0.92883	0.02967
3,28333	0	0.01149		0	0.000849613		0	0.00531		0.95697	0.05339		0.92794	0.03525		0.93084	0.02982
3,3	0	0.01138		0	0.0008349		0	0.00526		0.95925	0.05387		0.9294	0.03442		0.93364	0.03036
3,31667	0	0.01147		0	0.000875953		0	0.00526		0.959	0.05279		0.93125	0.03504		0.9352	0.03033
3,33333	0	0.01152		0	0.000825024		0	0.00538		0.96022	0.05295		0.93157	0.03529		0.93656	0.03141
3,35	0	0.01153		0	0.000835074		0	0.00535		0.9604	0.05354		0.93534	0.03558		0.94023	0.0312
3,36667	0	0.01155		0	0.000885721		0	0.00535		0.96207	0.05292		0.93768	0.03537		0.94139	0.03098
3,38333	0	0.01156		0	0.00102		0	0.00535		0.96286	0.05345		0.93837	0.03539		0.94241	0.03129
3,4	0	0.01163		0	0.000872767		0	0.00541		0.96356	0.05375		0.94005	0.03534		0.94491	0.03236
3,41667	0	0.01195		0	0.000916493		0	0.00538		0.96471	0.05323		0.94196	0.03566		0.9461	0.03267
3,43333	0	0.01207		0	0.000905667		0	0.00538		0.96742	0.05394		0.94373	0.0357		0.94849	0.03214
3,45	0	0.0119		0	0.000898254		0	0.00543		0.96696	0.0537		0.9466	0.0353		0.95023	0.03329
3,46667	0	0.01203		0	0.000989822		0	0.00541		0.96814	0.0538		0.94946	0.03651		0.95177	0.03261
3,48333	0	0.01213		0	0.000907198		0	0.00545		0.97128	0.05426		0.95018	0.0362		0.95317	0.03315
3,5	0	0.01209		0	0.000878119		0	0.0054		0.9701	0.05324		0.95088	0.03627		0.95509	0.03416
3,51667	0	0.01227		0	0.000983665		0	0.00547		0.97329	0.05409		0.95394	0.03547		0.95707	0.03428
3,53333	0	0.01249		0	0.000844354		0	0.00538		0.9736	0.05385		0.95426	0.03585		0.95821	0.03396
3,55	0	0.0122		0	0.000941375		0	0.00544		0.97563	0.05418		0.9551	0.03688		0.9595	0.03378
3,56667	0	0.01211		0	0.00099473		0	0.00552		0.97317	0.05495		0.95762	0.03652		0.96009	0.0348
3,58333	0	0.01223		0	0.00093237		0	0.00549		0.97435	0.05521		0.96094	0.03674		0.9639	0.03465
3,6	0	0.01246		0	0.000998234		0	0.00544		0.97515	0.05552		0.9616	0.03637		0.9652	0.0358
3,61667	0	0.01226		0	0.000964929		0	0.00547		0.98004	0.05419		0.96381	0.03677		0.96423	0.03563
3,63333	0	0.01237		0	0.000902164		0	0.00548		0.97952	0.05472		0.96513	0.03679		0.96642	0.03581
3,65	0	0.01245		0	0.000851837		0	0.00558		0.97822	0.05452		0.96744	0.03683		0.96813	0.03581
3,66667	0	0.01273		0	0.000933766		0	0.00557		0.98056	0.05507		0.97028	0.0378		0.97077	0.0366
3,68333	0	0.01271		0	0.000906873		0	0.00551		0.98218	0.05501		0.97008	0.03735		0.97152	0.03624
3,7	0	0.01275		0	0.000951013		0	0.0055		0.98379	0.05434		0.97237	0.03768		0.97355	0.03742
3,71667	0	0.0129		0	0.000925184		0	0.00556		0.98534	0.05504		0.97458	0.03733		0.97589	0.03699
3,73333	0	0.01281		0	0.000894148		0	0.00549		0.98643	0.05499		0.97546	0.03794		0.9764	0.03721
3,75	0	0.01287		0	0.000836351		0	0.00553		0.98606	0.05531		0.97744	0.03791		0.97822	0.03825
3,76667	0	0.01288		0	0.00097991		0	0.00559		0.98699	0.05561		0.97811	0.03762		0.97935	0.03775
3,78333	0	0.01283		0	0.000897028		0	0.00556		0.98573	0.0562		0.97944	0.03792		0.98133	0.03796
3,8	0	0.01291		0	0.00105		0	0.00552		0.98941	0.05543		0.98096	0.03794		0.98212	0.03826
3,81667	0	0.01302		0	0.000981854		0	0.00553		0.98889	0.0554		0.98342	0.03743		0.98414	0.03869
3,83333	0	0.01306		0	0.000853214		0	0.00558		0.99083	0.05557		0.98394	0.03833		0.9861	0.03811
3,85	0	0.01318		0	0.000937199		0	0.0056		0.99221	0.05559		0.98775	0.03844		0.98521	0.03872
3,86667	0	0.0132		0	0.00102		0	0.00563		0.99102	0.05486		0.98761	0.03795		0.98732	0.03912
3,88333	0	0.01307		0	0.000928069		0	0.00563		0.99363	0.05537		0.98875	0.03805		0.98904	0.03982
3,9	0	0.01326		0	0.00103		0	0.00568		0.99444	0.05538		0.99006	0.03809		0.99079	0.03916
3,91667	0	0.01333		0	0.00104		0	0.00566		0.99384	0.05571		0.9922	0.03795		0.99016	0.03899
3,93333	0	0.01323		0	0.00104		0	0.00565		0.99569	0.05572		0.99308	0.03921		0.99181	0.0393
3,95	0	0.01331		0	0.00106		0	0.00566		0.99448	0.05609		0.99611	0.03934		0.99424	0.04007
3,96667	0	0.01351		0	0.000935039		0	0.00569		0.99609	0.0563		0.99597	0.03842		0.99582	0.04011
3,98333	0	0.0137		0	0.00109		0	0.0057		0.9988	0.05597		0.9981	0.03871		0.99738	0.04034
4	0	0.01344		0	0.00107		0	0.00568		0.99918	0.05619		1	0.03897		0.99693	0.04133
4,01667	0	0.01344		0	0.00105					1	0.05573		0.99995	0.03857		1	0.04133

## Sheet: Figure 3A Creatine Kinase
	time, min	CK-0 +DTT									CK-0									CK-PEG									CK-PEG +DTT									CK-PLA									CK-PLA +DTT
	0	18880	13496	12926	45977	27625	38110	34693	35547	43626	8257	7268	8388	8486	7606	8782	8594	7367	9043	8020	9159	9112	8474	9205	9269	8877	9135	10125	15572	10823	9112	20206	14474	15883	24376	16050	21266	8335	9008	9289	8135	9001	8675	8718	10146	9679	7750	9543	8460
	1.5	44835	49682	58051	84300	67134	96724	62851	76502	94917	9844	8154	10351	9906	8577	10542	10034	8560	10716	9464	10156	11323	10012	10299	10857	10575	10671	11918	33446	22552	11323	37229	29031	37235	42596	29601	43498	9881	9934	11125	9690	9927	10110	10197	11934	11228	9513	10873	11227
	3	77396	90033	110912	124721	106710	154575	95429	117655	147082	11790	9345	12972	11359	9572	12559	11573	9704	12615	11483	11410	14100	11446	11632	13021	11947	12180	13697	56788	36747	14100	57638	45818	63191	63800	45588	69981	11710	10917	13481	10974	11232	11701	11624	14017	12778	12101	12386	14786
	4.5	114463	129661	170810	165769	147438	213099	131312	158299	201052	13607	10259	15274	12666	10574	14434	12897	10725	14319	13316	12617	16398	12874	12927	15115	13481	13775	15704	84361	51704	16398	81460	64174	92515	87299	63047	99011	13478	11881	15462	12360	12040	13333	12862	15857	14269	14621	13982	18533
	6	152755	169512	228469	207517	184179	273563	168409	197062	254400	14908	11161	16947	14045	11446	16074	14086	11546	15956	14977	13734	18548	14339	14408	16956	14846	14953	17372	113002	66702	18548	106494	83384	124779	112890	81436	129704	14722	12689	16995	13657	12878	14948	13946	17694	15609	17581	15196	22085
	7.5	189413	207326	281578	246445	216821	329786	204078	230072	304615	15981	11885	18239	15036	12097	17397	15170	12151	17359	16215	14585	20409	15707	15474	18947	16046	16088	19160	139488	80893	20409	131642	102388	156830	137738	99472	159071	15623	13234	18219	14523	13367	15991	14870	19068	16732	20518	16447	25265
	9	223896	241625	326722	279515	249065	383244	239095	259042	349797	16507	12373	19256	15881	12539	18582	15620	12602	18336	17319	15406	21712	16741	16399	20294	16883	16921	20449	167203	93860	21712	158498	121142	186152	162319	116844	188866	16395	13717	19002	15320	13794	17010	15472	20702	17404	23745	17316	27947
	10.5	256532	270567	371517	309309	275532	430346	269944	280770	390103	16930	12723	19601	16221	12816	19311	16127	12584	19085	18122	16240	22893	17597	17037	21923	17824	17761	21633	191879	106009	22893	182650	139488	215364	183702	131859	214241	16658	13692	19263	15783	14080	17746	15940	21728	18096	26601	18374	30514
	12	281542	299477	406246	332281	296516	469964	297239	301453	427876	17069	12789	19983	16467	12957	19752	16339	12624	19548	18539	16937	23922	18262	17929	23121	18590	18486	22896	211259	116738	23922	202675	153283	242132	202680	146143	238379	17009	14036	19641	16170	14174	18426	16197	22996	18165	29425	19286	32672
	13.5	305431	325266	433048	350010	315903	505775	321833	317397	454418	16919	13023	19917	16567	12929	19891	16310	12437	19506	19269	17516	24566	18883	18561	23936	19033	19014	23537	230210	125912	24566	221632	168116	263873	220049	158781	259611	16711	14263	19887	16432	14159	18600	16070	23957	18466	32322	20292	34732
	15	326133	344449	454269	365251	331974	532369	343157	325785	478320	16813	12888	19632	16241	12822	19853	16107	12269	19498	19648	17867	25244	19412	19205	24605	19638	19472	24114	247326	134808	25244	238966	180094	281075	236017	171031	277252	16699	14137	19596	16274	14185	18404	16208	24718	18443	34958	21221	36588
	16.5	340299	362260	476325	376520	343382	556360	363013	334709	492371	16502	12675	19652	16121	12660	19566	16024	12120	19517	19913	18465	25858	19710	19535	25585	19877	19850	24738	261226	138753	25858	256408	193097	297199	249391	182823	291521	16499	14018	19155	16215	14103	18565	16138	25965	18324	37447	22075	37936
	18	356770	375728	485732	384392	352263	569846	377634	340045	503518	16144	12504	19157	15952	12413	19429	15659	11975	19073	20037	18765	26172	20001	20218	26149	20104	20262	25086	271207	145574	26172	269150	202631	310548	259038	190512	303691	16255	13918	18922	15984	14048	18623	15889	26687	18059	39742	23006	39431
	19.5	369190	384119	497016	386193	359968	582708	389852	344492	511271	15592	12251	18785	15552	12094	19058	15371	11511	18813	20104	19060	26147	19995	20530	26599	20055	20336	25519	282822	150535	26147	280718	210876	321575	269236	199206	309544	16056	13793	18422	15793	13828	18129	15666	27355	17587	41772	24371	40656
	21	377328	392310	503750	388031	362298	592268	400245	348354	515830	15140	11978	18341	15229	11968	18527	15053	11415	18263	20019	19635	26426	20327	20794	26844	20332	20696	25598	290656	153919	26426	286804	220099	330079	277088	206112	316590	15577	13741	17990	15430	13777	17731	15226	28048	17422	43940	25569	42068
	22.5	382186	398205	503362	388197	367625	596264	406808	350616	518509	14862	11757	17671	14778	11535	17976	14552	11054	17855	20108	19855	26560	20284	21153	27145	20395	21025	25928	297113	155928	26560	294545	223978	338552	284269	213754	321856	15195	13370	17606	15038	13501	17313	14740	29019	16844	45473	27042	43310
	24	390800	403938	505797	385402	365187	596685	413055	346789	518424	14454	11319	17167	14401	11248	17462	14057	10695	17439	20284	20219	26668	20237	21317	27562	20384	21369	26059	303574	158553	26668	303348	231157	339340	287657	217536	324232	14671	13157	17102	14601	13200	17058	14433	29826	16605	47632	28504	44678
	25.5	394557	408290	507051	384436	367757	595918	418269	347412	514098	13881	11064	16531	13841	11125	16995	13767	10375	16988	20129	20485	26632	20282	21587	27636	20526	21623	26348	308268	161764	26632	305715	236617	343284	291155	222981	327139	14220	12939	16509	14266	13122	16493	14067	30642	16021	49310	30258	45813
	27	397360	410836	502830	379841	366924	594437	418818	344359	510664	13581	10687	16125	13371	10696	16524	13240	10039	16318	19986	20925	26621	20412	21927	27668	20546	21756	26294	311446	161242	26621	310146	242509	345270	293928	228285	328441	13823	12602	16151	13815	12708	16091	13799	31529	15780	50658	32050	47303
	28.5	397537	413669	502678	372460	363694	590730	420919	340891	508721	12983	10323	15635	13105	10320	16031	12830	9816	15903	19898	21172	26657	20353	22061	27843	20529	21915	26399	314781	163385	26657	313422	245371	344824	293751	231945	329076	13454	12533	15651	13469	12535	15559	13268	32496	15250	52253	34052	48597
	30	399386	414201	497784	369091	363800	587211	426288	337987	499556	12600	10036	15005	12702	10162	15535	12528	9482	15505	19955	21354	26735	20309	22450	28356	20636	22395	26509	316653	163583	26735	317169	250216	347470	297959	235020	328981	13156	12353	14938	13025	12317	15158	13106	33451	14693	53649	35815	50040
	31.5	402270	415072	493514	364156	360147	582527	424947	334431	496678	12173	9824	14476	12248	9806	14842	12043	9235	14849	20103	21501	26673	20268	22615	28443	20611	22472	26691	319916	163668	26673	316303	253694	344912	296847	237494	328152	12720	12106	14532	12678	11985	14776	12508	34468	14222	54892	37965	51743
	33	402205	413566	486391	359659	357664	572207	424454	330397	491686	11721	9427	14013	11843	9466	14635	11599	8908	14538	19943	21895	26617	20382	23040	28257	20615	22529	27138	320592	163989	26617	320483	255555	343773	296071	240316	325034	12149	11757	13960	12376	11926	14359	12099	35679	13860	56120	40179	53126
	34.5	400797	410719	482686	352467	353650	571792	424412	325938	482758	11430	9178	13708	11497	9210	14055	11372	8741	14029	19714	22118	26768	20498	23118	28512	20348	22957	27095	319715	162340	26768	319371	257703	345378	298456	241754	323805	11879	11648	13942	11973	11606	13903	11876	36987	13471	57167	42584	55146
	36	398760	410437	476973	345284	348998	563005	424573	321313	478764	10979	8833	13251	11302	8919	13824	11068	8448	13590	19917	22421	26430	20294	23512	28346	20512	23030	27277	321597	160800	26430	321481	259596	342279	298469	242849	322771	11460	11437	13146	11741	11493	13357	11551	38172	13056	57807	45080	56694
	37.5	399811	406350	474256	338554	344555	557230	420314	315699	470586	10611	8670	12792	10863	8686	13419	10620	8069	13164	19640	22613	26544	20364	23802	28767	20361	23196	27483	320735	161092	26544	320396	261254	339765	293881	243911	317612	11175	11171	12807	11492	11177	13070	11107	39756	12631	58664	47220	58703
	39	397972	405011	466861	333239	342959	547230	418824	312366	465226	10181	8277	12408	10460	8307	12844	10224	7943	12792	19585	22969	26278	20332	23923	28807	20476	23318	27599	321333	159429	26278	320088	263190	337157	294443	245889	315546	10760	11008	12443	10783	11024	12788	10679	41601	12290	59732	49705	60657
	40.5	398745	404378	461649	325060	339206	544518	418120	308120	458054	9987	8073	12078	10015	8128	12584	9927	7618	12364	19686	23047	26512	20218	24182	28842	20470	23625	27801	319961	158840	26512	318518	264297	336049	292528	246944	311625	10521	10783	12026	10610	10724	12248	10362	42960	11963	60133	52243	62612
	42	395678	400403	453997	320801	333467	536129	414850	303645	448538	9547	7758	11576	9811	7860	12154	9750	7398	12042	19642	23386	26123	20401	24498	28837	20379	23740	27836	316257	158982	26123	318855	264299	331123	291785	246715	309372	10145	10699	11723	10256	10602	11920	10125	44665	11604	60580	54551	64700
	43.5	392530	395879	448544	313863	328621	528394	413671	297974	443594	9311	7552	11248	9473	7595	11835	9246	7186	11750	19486	23486	25911	20434	24532	28919	20496	24039	27893	316970	157678	25911	320455	265403	327911	288246	245989	305175	9694	10466	11281	9951	10312	11377	9734	46248	11217	61141	56997	67104
	45	391969	394289	441541	308829	324372	525106	412530	293063	436255	9104	7383	10892	9203	7451	11359	8947	7004	11379	19465	23897	25783	20319	25039	29046	20519	24134	28243	314231	155599	25783	315798	265874	325480	289038	246805	302166	9497	10195	10955	9612	10181	11267	9501	47889	10857	61798	59563	69354
	46.5	387854	389515	436853	302588	318799	513146	407702	285746	428684	8725	7022	10606	8969	7237	10964	8679	6766	10890	19535	24235	25659	20316	25147	29222	20547	24482	28423	313794	153904	25659	314404	266486	322455	286594	246378	299868	9172	10171	10562	9361	9948	10781	9176	50196	10560	62228	61959	71435
	48	385755	387269	428766	295450	316456	507545	404255	282739	422204	8398	6952	10031	8611	6988	10771	8472	6552	10573	19327	24012	25453	20425	25367	29132	20433	24523	28587	313645	152048	25453	314608	264397	318487	283542	247019	295252	8970	9814	10161	9033	9664	10483	8862	51968	10301	62306	64397	74314
	49.5	382401	383911	424162	289488	310070	502129	402048	276641	414569	8156	6692	9861	8363	6847	10298	8202	6358	10508	19200	24348	25189	20404	25715	29305	20579	24881	28659	311174	151219	25189	311529	263306	315461	281727	248257	292841	8628	9550	9988	8809	9612	10233	8637	53951	9892	62743	66714	76808
	51	378593	377191	417841	284870	307257	493820	397154	273314	408623	7892	6498	9496	8126	6610	9980	7899	6154	10025	19156	24681	25162	20232	25864	29283	20765	24960	28885	309559	148479	25162	309641	264837	313226	277675	245019	287306	8257	9479	9614	8508	9280	9815	8470	56257	9764	62999	68804	79592
	52.5	378147	373437	410314	278017	302333	487559	393085	268815	400836	7591	6311	9126	7810	6377	9724	7673	6043	9687	19140	24888	24893	20455	26124	29193	20653	25110	29155	308463	146735	24893	308889	263689	309685	277975	246300	284680	8230	9184	9347	8302	9076	9611	8213	58134	9423	63261	71109	82015
	54	374824	372000	401421	271691	297410	482621	391011	265417	395245	7295	6138	9009	7575	6174	9493	7460	5791	9436	19207	24984	24601	20428	26222	29607	20734	25323	29195	303374	146782	24601	305700	263943	306716	275207	246277	283629	7852	9089	9201	8017	8985	9437	7850	60331	9157	63347	73178	84759
	55.5	370449	366998	398143	268128	294127	474652	387399	260592	388754	7118	5946	8759	7426	6063	9261	7142	5725	9284	18995	25140	24293	20475	26377	29393	20674	25394	29318	303543	144375	24293	304912	262818	302275	271763	242590	279282	7565	9044	8684	7772	8780	9065	7825	63018	8863	63786	75178	87281
	57	368162	364684	392674	261692	289312	467844	382562	257378	382046	6814	5784	8431	7051	5949	8905	6989	5466	8917	18963	25263	24254	20759	26430	29529	20751	25718	29714	301030	143947	24254	301893	261123	298602	269484	241437	274728	7401	8841	8492	7557	8605	8831	7477	65163	8652	63753	77374	90297
	58.5	365959	359813	387122	256166	284625	459887	381589	249313	374656	6625	5559	8131	6935	5647	8654	6657	5380	8680	18928	25742	24003	20569	27069	29509	20636	25774	30046	298319	141691	24003	300834	258700	294487	267333	241332	271016	7116	8658	8201	7270	8387	8648	7301	67624	8312	64097	79125	93185
	60	360004	358065	380847	252610	280206	452054	377217	247363	369991	6542	5387	7860	6719	5488	8512	6496	5266	8467	18798	25742	23937	20435	26981	29278	20700	25906	29967	294988	140550	23937	296518	257432	291122	264919	241242	267988	6997	8531	8018	7170	8231	8407	6978	69763	8165	64263	81142	95858
[truncated: 24 more columns]

## Sheet: Figure 4A
			Lysozyme																				Creatine kinase																				Pyruvate kinase VII
				EXPERIMENT		1				EXPERIMENT		2				EXPERIMENT		3						EXPERIMENT		1				EXPERIMENT		2				EXPERIMENT		3						EXPERIMENT		1
			PLAz		PEGz		Z0		PLAz		PEGz		Z0		PLAz		PEGz		Z0				PLAz		PEGz		Z0		PLAz		PEGz		Z0		PLAz		PEGz		Z0				PLAz		PEGz		Z0		PLAz
			+LY		+LY		+LY		+LY		+LY		+LY		+LY		+LY		+LY				+CK		+CK		+CK		+CK		+CK		+CK		+CK		+CK		+CK				+PKVII		+PKVII		+PKVII		+PKVII
		Time (min)	R1	R2	R1	R2	R1	R2	R1	R2	R1	R2	R1	R2	R1	R2	R1	R2	R1	R2		Time (min)	R1	R2	R1	R2	R1	R2	R1	R2	R1	R2	R1	R2	R1	R2	R1	R2	R1	R2		Time (min)	R1	R2	R1	R2	R1	R2	R1
		0	29076	28210	43664	38994	38572	41098	34128	33456	40056	42665	40535	39995	34235	34394	37235	39454	43513	44177		0	25042	25615	42222	39506	37201	37587	30555	26299	34586	33827	37767	39191	30588	28105	35883	34761	34949	37129		0	34117	38339	36842	40253	39370	48173	31789
		1	28759	28124	43474	38742	37934	41164	33377	32923	39424	42473	40985	39552	34436	34487	37136	39408	43694	44256		1	24616	25486	42257	39660	36922	37983	30859	26503	34422	33721	37901	39101	30534	27906	36438	34568	35375	36627		1	33791	38042	36976	39981	39350	47323	32056
		2	28385	27537	42903	38023	37751	41444	32870	32441	39406	42222	40120	39626	34179	33824	36785	38083	43429	44054		2	24426	25615	41885	38942	36499	37625	30618	26774	34011	33381	37801	38811	30516	27435	35525	34463	35159	36415		2	33486	37776	36295	39655	38205	46466	31698
		3	28229	27531	43324	38203	37992	40533	32927	32571	38953	41507	40039	39187	33940	33243	36852	38410	42721	43341		3	24395	26047	41498	38526	36323	37629	30873	26606	33804	33010	37201	38531	30399	27410	35314	33833	34451	35837		3	33557	37954	35749	38698	38293	45996	32217
		4	27628	27258	42755	37572	37357	40249	32964	31763	38901	40692	39435	39089	33380	32793	36119	37875	42776	42867		4	24813	26399	41596	38493	36886	37326	31361	26506	33775	33263	37451	38728	30627	27876	35033	34384	34814	35770		4	33947	38560	35431	38783	38018	45377	32368
		5	27729	27178	42075	37345	37264	40264	32299	32514	38461	40291	39276	38525	32769	32861	36056	37420	41951	42792		5	24851	26348	40662	38025	36041	36634	31096	26547	33287	32458	37089	37827	30402	28068	34701	33456	33637	35358		5	34027	38994	35123	38867	37385	44678	32227
		6	27253	27114	41121	36970	36739	39986	32755	32203	37779	39815	38903	38515	32355	32678	35564	37544	41641	42540		6	25203	26879	41302	37950	36016	36335	31305	26331	33304	32713	36984	37436	30502	27972	34450	33931	33700	35067		6	34176	39479	35053	38411	37547	44542	32328
		7	27195	26938	40857	37067	37002	38953	32437	31855	38078	39941	38959	38341	31882	32494	35523	37344	41230	41846		7	25948	27428	40341	37569	36281	36002	31351	26743	33296	32008	36497	37335	31026	28343	34674	33789	33582	35298		7	35231	39714	34639	38259	37180	44476	32518
		8	27397	27035	40962	36525	36312	39132	32364	32439	37903	39690	38757	37890	31894	32378	35476	36884	41221	41838		8	26078	27840	40256	37535	36064	36007	31543	27196	32918	32261	36338	37610	30895	29032	34721	33214	33559	34730		8	35481	40271	34209	37971	37207	44032	32991
		9	27317	27047	40798	36678	36167	38301	32142	32051	37187	39189	38433	37786	31770	32903	35010	36767	41086	41423		9	26744	28431	40173	37255	35780	35984	31808	27543	32455	31881	36616	37446	31490	29305	34610	33196	33438	34623		9	36285	41174	34130	37981	37082	43148	33466
		10	27376	26920	40703	35995	36033	38343	31863	31662	36936	39176	38296	37490	31985	32554	35149	36394	40714	41209		10	27596	28847	40073	37169	35359	35250	32184	27910	32292	31593	35845	36928	31791	30233	34001	32383	32982	34710		10	37177	41244	34157	37446	36749	43310	33692
		11	27281	27152	40240	35815	35903	38218	32095	31849	37211	38946	38487	37452	31790	32390	34552	36317	40734	41301		11	28206	29373	40049	37223	35352	35604	32505	28547	32319	31657	35859	36275	32593	30727	34099	32532	33089	34345		11	37153	42070	34188	37145	36753	42830	34130
		12	27516	27494	40263	35991	35483	38021	31879	31890	36505	38817	37920	37027	31877	32307	34879	35987	40589	40754		12	28700	29976	39284	37521	35066	34994	33391	28889	31979	31339	35545	36680	33575	30937	33784	32343	33000	34152		12	37575	43091	33709	37034	36465	42556	34649
		13	27410	27367	39775	35716	35769	38048	32113	31934	36779	38787	37624	37006	31735	32208	34565	36198	40271	40596		13	29707	31094	39477	37109	34868	35428	34260	29838	31736	30481	35573	36453	34024	32215	33484	32298	32963	34298		13	38507	43512	33404	37117	36570	42567	35107
		14	27820	27313	39871	35421	35352	37999	31627	31523	36705	38428	37687	36748	31392	31902	34088	35615	40544	40685		14	30679	31827	38640	36559	34740	35272	34775	30793	31654	30985	35196	35850	35081	32796	33578	31979	32664	34017		14	38496	43525	33407	36380	36365	41472	35220
		15	27438	27613	39744	35499	35294	37840	31758	32082	36819	37926	37993	36376	31516	31862	34206	35888	40003	40897		15	31323	32924	38939	36540	34818	34876	35670	31525	31693	30486	35026	36138	35923	33865	32868	32149	32430	33864		15	39006	44643	32872	36235	36230	41655	35676
		16	27544	27067	39479	35256	34901	37879	31703	31628	35766	37953	37201	36382	31280	32156	34081	35601	39660	40592		16	32523	34192	38777	36504	34566	34692	36656	32825	31422	30771	34914	35930	36583	35126	33072	31782	32336	33895		16	40030	45497	33091	36607	36210	41297	36272
		17	27990	27677	39494	34903	34940	37888	31461	31764	35871	37998	37434	36552	31451	31539	34094	35402	39585	40521		17	33990	35217	38898	35743	34337	34662	37764	33883	31864	30263	35188	35973	38197	35746	32978	31902	32510	33877		17	40770	46516	33299	36631	36444	41322	36680
		18	27574	27581	39220	34900	34829	37617	31834	31605	36264	37948	37256	36593	31793	32168	33885	35238	39331	40083		18	34976	36918	38429	35876	34207	34837	38610	34868	31778	30574	35009	35986	39320	37075	32895	31625	32454	33980		18	41264	47204	32972	36678	36531	41419	37147
		19	27866	27857	39120	34558	34611	37387	31386	31792	35977	37684	37235	36829	31408	32206	33658	35154	39374	39988		19	36232	37934	38900	35792	34270	34416	39956	35650	31417	30507	34705	35864	40286	38546	32760	31836	32502	33655		19	42058	48199	32820	36243	35625	40430	37857
		20	28051	27686	39213	34745	34573	37243	31434	31565	36013	37608	37071	36229	31665	31895	33406	34992	39400	40070		20	37436	39496	38715	35451	34289	34286	41294	37484	31619	30466	34940	35600	41584	39389	32994	31608	32341	33775		20	42543	48530	32986	36348	36002	40357	37962
		21	27963	27699	38755	34551	34761	37335	31517	31646	35612	37311	37076	36136	31511	31961	33246	34732	39428	40002		21	38617	41009	38790	35067	33971	34120	42277	38021	31606	30426	34799	35724	42898	40542	32617	31719	32125	33967		21	43456	49032	32901	36188	35619	40510	38701
		22	28140	27961	38849	34419	34604	37192	31467	30991	35596	37205	37050	35972	31541	31773	33623	35179	39330	40101		22	39949	41814	38172	34853	34097	34200	43315	39067	31219	30630	34143	35485	44114	41792	32449	31772	32411	33580		22	43932	49979	32730	35470	35465	40423	38981
		23	28323	27436	38583	35060	34489	36744	31847	31434	35328	37321	36492	35516	31227	31948	33462	35201	39123	39531		23	41474	43907	38218	35135	34107	34225	44646	40026	31080	30472	34399	35581	45037	42688	32388	31673	32499	33592		23	44543	51163	32693	35875	35416	40024	39486
		24	28185	28203	38704	34312	34275	36864	31381	31270	35135	37522	36354	35978	31566	31841	33357	34835	39051	39680		24	42960	45013	38285	34968	34118	34291	45843	41072	31360	30583	34582	35515	46058	43729	32235	31315	32665	34064		24	45305	51283	33133	35761	35550	40200	40246
		25	28283	27830	38349	34079	34527	36863	31480	31589	35254	37210	36427	35856	31822	31664	33064	34548	38847	39914		25	43628	46350	37864	34592	33668	34225	46394	41490	31036	30290	34035	35173	47325	44564	32008	31183	32167	33378		25	45977	52779	32677	35975	35219	39356	40453
		26	28110	28284	38456	34367	34176	36422	31575	31508	35300	37142	36126	35918	31407	31878	33085	34580	38718	39415		26	45597	47578	37689	34806	33921	33932	47226	42250	31215	30393	34241	35124	48101	45736	31915	30969	32391	33360		26	46745	53524	32623	35672	35403	39764	40898
		27	28363	28419	38243	34038	34309	37027	31485	31841	35646	36746	36472	35766	31505	31895	33173	34885	38895	39471		27	46744	48729	38023	34870	33646	34073	48034	42906	31340	30433	34298	35327	48964	46311	31940	31466	31982	33665		27	47225	53988	32653	35545	34954	39582	41448
		28	28407	28406	38122	34330	34476	36200	31636	31947	34849	36702	36372	35329	31519	31981	32800	34281	38660	39988		28	47378	49806	38209	34588	33642	33906	49182	43883	31275	30119	33877	35105	49916	46786	32125	31232	32214	33244		28	47886	54714	32313	35437	34719	39844	41649
		29	28639	28219	37944	33949	34021	36702	31570	31951	34992	37240	36046	35424	31373	31806	33053	34682	38507	39232		29	48617	50208	38449	34999	33341	34079	49940	44707	30802	29893	34001	35004	51118	47831	31968	30962	32107	33498		29	48250	55609	32103	36045	34945	39653	42181
		30	28709	28538	38041	34257	34140	36463	31598	31643	35175	36583	36427	35530	31175	31866	32449	34349	38953	39284		30	49856	51314	37463	34695	33551	33473	49845	44663	30727	30152	33569	34880	50972	47779	31941	30944	31873	33320		30	49274	56050	32107	35747	34729	39597	42858
		31	29255	28368	37757	33621	33587	36807	31224	31780	34564	36607	36078	35690	31353	32022	32847	34646	38936	38946		31	50610	52308	38125	34583	33700	33891	51115	45423	31126	30176	34083	34963	52779	48770	32103	31095	32251	33541		31	49586	57466	31866	35482	34920	39517	43073
		32	29056	28744	37634	33864	34232	36494	31466	31557	34654	36552	36265	35340	31520	32169	32624	34280	39128	39288		32	51234	52595	37375	34456	33588	33891	51442	46086	30809	30079	33754	34845	53257	49825	32221	30994	31993	33249		32	50281	57945	31842	36413	35047	39134	43548
		33	28879	28482	37700	34100	33732	36427	31766	31570	34595	36660	36113	35293	31429	32274	32741	33853	38673	38871		33	51975	53960	37839	34661	33690	34157	51725	46675	30759	30122	34265	34956	53323	49937	32250	31288	32107	33351		33	50877	58493	31853	35358	35006	39149	44106
		34	29234	28721	37819	34136	33674	36229	31674	31623	34963	36955	36058	35617	31516	32246	32855	34403	38461	38761		34	52825	54303	37774	34639	33244	33523	52223	46639	31095	30113	33855	35195	54255	50230	32045	31232	31925	33588		34	51188	59289	32078	35378	34820	39354	44717
		35	28637	28795	37843	33987	33777	36202	31691	31804	34847	36348	35803	35447	31713	31872	32798	34250	38600	39003		35	53346	54949	37800	34709	33335	33610	52888	47690	30773	29794	33825	34822	54449	50361	31592	30848	31832	33205		35	51556	59774	31496	35360	34985	38846	44844
		36	28847	28771	37956	33931	33797	36241	31491	31498	34615	36661	35868	35059	31939	32256	32483	34216	38712	39203		36	54197	55130	37756	34334	33660	33422	53332	47764	30524	30076	33796	35142	54892	50850	31970	30934	31689	33454		36	51908	60255	31711	35251	34672	39406	45443
		37	29284	28812	37812	33557	33636	36386	31539	31774	34753	36363	35838	35274	31485	32354	32406	34038	38285	38478		37	54660	56157	37252	34458	33070	33847	53543	47911	30871	29671	33719	34275	55590	51432	31689	31069	31833	33387		37	52947	61126	31484	35573	34709	38523	45725
		38	29219	29134	37688	33661	33696	36469	31754	31598	34539	36238	35732	35261	31637	32059	32632	33925	38167	38520		38	54754	57179	37746	34346	33411	33875	54100	48408	30758	30058	33913	34765	55771	51894	31851	30861	32145	33049		38	53769	61764	31725	35652	34694	39733	46341
		39	29277	28890	37566	33844	33758	36013	31743	31631	34618	36457	35951	35291	31692	32514	32481	34363	38342	38804		39	55815	56906	37955	34559	33644	33471	54390	48354	30824	30011	33661	34823	56524	52577	31674	31027	32046	33406		39	54358	62464	31629	35663	35215	39317	46945
		40	29027	29039	37746	33506	33651	36103	31680	31743	34770	36265	35894	35333	31559	32327	32594	34035	38517	39069		40	55767	57380	37659	34430	33603	33726	54520	48671	30739	30193	33671	34804	56585	52754	31910	30984	32031	33669		40	54135	62851	31934	35719	35117	39242	47415
		41	29398	29191	37615	33454	33554	36298	31684	31529	34385	36410	36270	35308	32016	32377	32642	33703	38045	38891		41	56307	57507	37937	34553	33276	33921	54776	49325	31112	30045	33642	34825	56704	52928	31831	31035	32094	33715		41	55448	63579	31916	35435	34841	38912	47772
		42	29229	28983	37694	33627	33901	35820	32161	32027	34440	36096	35787	35208	31736	32366	32494	33909	38251	38815		42	56700	57394	37171	34187	33399	33451	54615	49235	30702	29727	33531	34644	56995	52896	31436	30604	31955	33190		42	55518	64020	31190	34614	34856	38664	47641
		43	29679	29292	37545	33714	33790	35880	31724	31767	34692	36293	36260	35032	31718	32020	32457	34204	38025	38901		43	57170	58116	37286	34433	33323	33230	54738	49794	30113	29598	33333	34578	57340	53101	31532	31039	31823	33307		43	55974	64738	31151	35074	34531	38493	48690
		44	29673	29407	37645	33418	33234	35832	31871	31926	34209	36232	35792	35016	31543	32402	32224	33582	38448	38753		44	58179	58587	37791	34492	33314	33609	55349	49739	30605	29787	33831	34807	57215	53452	31917	31267	32179	33472		44	56427	65512	31363	35415	34877	38924	48912
		45	29531	29659	37893	33384	33399	35345	31933	31745	34397	36318	35717	34828	31731	32576	32191	33825	38154	38753		45	58231	58893	37574	34292	33207	33912	55654	49803	30631	29781	33274	34810	57799	53767	31786	30981	32144	33142		45	56910	66103	31601	35621	34621	38665	49155
		46	29849	29482	37432	33474	33460	35802	31686	31811	34239	35998	35729	35088	31842	32477	32390	33680	38268	38903		46	58018	58848	37592	34210	33303	33845	55586	49897	30363	29744	33421	34713	57489	53877	32190	31027	32088	33035		46	57234	66574	31446	35089	34469	39106	49914
		47	30069	29003	37130	33575	33879	35830	31623	32005	34401	36232	35715	35382	32015	32215	32349	33894	38453	38895		47	58268	59356	37523	34333	33176	33977	55967	50107	30837	29988	33677	34778	58119	53945	31780	30760	32037	33131		47	57791	67214	31326	35316	34885	38773	50380
		48	29798	29471	37284	33009	33558	35777	31955	32121	34645	36058	35680	35439	32119	32187	32206	33929	38007	39237		48	58642	59712	37528	34204	33323	33733	56088	50467	30870	29915	33595	34813	58327	54398	31923	30852	32059	33311		48	58368	67063	31703	35214	34846	38652	50844
		49	29737	29868	37065	33271	33396	35674	32027	31553	34168	36249	35473	35032	31732	32366	32485	33683	38459	38917		49	59152	60206	37453	34313	33080	33509	56559	50667	30553	29862	33313	34635	58175	54302	31827	30712	31937	33346		49	59410	68309	31581	35474	34726	39257	51142
		50	29700	29741	37504	33871	33654	35745	31741	31734	34438	35975	35623	35138	31836	32564	32166	33589	38007	38933		50	59360	60420	37554	34094	33316	33362	56693	50336	30529	29551	33642	34365	58626	54434	31759	30932	31677	33080		50	59629	68820	31182	35423	34247	38815	51387
		51	30268	29800	37105	33365	33243	36076	32025	32081	34297	36056	35268	34890	32170	32404	32029	33891	38303	38909		51	59687	60206	37407	34262	33475	33542	56905	50957	30654	29737	33313	34647	58916	54475	31691	30722	32186	33475		51	59899	69277	31290	35168	34404	38727	51978
		52	30193	30160	37299	33317	33297	35536	32128	31935	34410	36092	35719	35032	31927	32736	32088	33709	38012	38504		52	60256	60716	37637	34694	33192	33656	57209	50943	30777	30125	33492	34514	59225	54556	31944	30921	32290	33357		52	60199	69516	31938	35583	35097	38893	52298
		53	30223	29764	37338	33212	33338	35924	31987	32301	34458	36426	35674	34510	32143	32585	32334	33467	38272	38660		53	59857	60760	37656	33993	33268	33263	56716	50789	30554	29736	33500	34513	59213	54903	31568	30563	31745	33168		53	60867	69470	31381	35126	34499	38194	52565
		54	30105	29956	37417	33152	32989	35886	32005	31914	34268	35765	35303	35156	32050	32423	32188	33806	38357	38749		54	60485	60944	37580	34471	33209	33765	57343	51734	30645	29959	33541	34828	59508	55518	31794	30943	31887	33416		54	61292	70396	31542	35442	34670	38762	53213
		55	30247	30029	37171	33315	33389	35719	32054	32278	34383	36112	35623	35093	32304	32605	32420	33852	37969	38902		55	60576	61324	37668	34409	33294	33829	57323	51559	30602	29808	33723	34317	59430	55442	31820	31031	32113	33430		55	62198	71180	31355	35954	34861	38829	53286
		56	30261	29869	37037	33563	33593	35546	32103	32397	34336	36091	35397	35201	32197	32721	32189	33562	37920	38635		56	60613	61767	37395	34323	33056	33701	57405	51408	30540	29775	33585	34310	59246	55470	31749	30882	32038	33460		56	61962	71787	31410	35257	34622	38625	53831
		57	30063	29979	37255	33446	33406	35924	32008	32055	34541	36310	35710	34906	32385	32839	32100	33821	38306	38656		57	61125	61592	37601	34546	33560	33666	57800	51514	30989	29884	33285	34817	59984	55436	31689	31018	31855	33236		57	62706	71907	31778	35519	34921	38650	54621
		58	30296	29985	37243	33285	33268	36082	31992	32424	34549	36180	35593	34989	32343	32946	31980	33651	37981	39016		58	61303	61669	37368	34492	32878	33552	58166	51974	30747	29725	33338	34475	60092	55813	31865	30676	31802	33480		58	63166	72679	31535	35333	34566	38797	54735
		59	30575	29844	37262	33075	33613	35563	31811	32067	34265	35903	35496	34972	32038	32676	32086	33569	38299	38665		59	61684	62557	37766	34335	33295	33441	57705	51905	30415	29813	33500	34600	60237	55899	31715	30571	32305	33505		59	63032	72140	31699	35542	34634	38657	54655
		60	30392	30005	37227	33232	33191	35547	31999	31825	34411	36240	35182	34733	32534	33079	31964	33597	38305	38533		60	60908	61778	37408	33955	33024	33611	57890	51664	30286	29587	33203	34388	60242	55831	31490	30904	31920	33278		60	63432	72920	31473	35611	34477	38301	54934
		61	30520	30125	37414	33497	33431	35826	32178	32072	34414	35893	35412	34621	32427	32932	32037	33215	37832	38561		61	62217	62368	37365	34199	33258	33590	58187	52013	30629	29555	33349	34547	60431	56241	31847	30820	31853	33436		61	63733	74189	31298	35617	34570	38346	55082
		62	30721	30541	36851	33543	33507	35628	32030	31953	34474	35937	35386	35020	32545	32916	31986	33434	37849	38847		62	61390	62507	37368	34098	32982	32947	58090	52157	30502	29645	33114	34366	60166	56105	31693	30620	31775	33563		62	64626	73529	31586	34982	34466	37780	55648
		63	30555	30317	37192	33198	33445	35723	32252	32100	34209	35978	35279	35031	32450	33356	31979	33133	37950	38918		63	61930	62264	37404	34123	33097	33443	57977	52095	30414	29966	33493	34034	60496	56319	31859	30524	32052	32927		63	65085	75109	31514	35392	34581	38455	56011
		64	30884	30467	37474	33433	33478	35776	32035	32703	34432	36153	35334	34870	32639	33160	31978	33374	38010	38631		64	61956	62663	37528	34502	33541	33499	58231	52890	30962	29752	33471	34710	60548	56172	31706	31224	32194	33702		64	65549	76164	31458	35788	34532	39273	56221
		65	30632	30394	37072	33428	33591	35835	32426	32557	34190	35669	35236	34898	32418	32868	32025	33443	38474	38838		65	62472	63209	37434	34448	33345	33580	58629	51955	30652	29888	33352	34363	60551	56138	31629	30620	31921	33658		65	65500	75609	31355	35104	34705	39506	56954
		66	30654	30630	37198	33231	33462	35693	32366	32149	34414	35652	35640	35170	32585	33022	32331	33555	38261	38804		66	62430	63503	37681	34565	33602	33531	59358	52567	30944	29626	33672	34451	61277	56689	31845	30831	32269	33817		66	66503	76346	31384	35161	34783	39892	57270
		67	30729	30691	37073	33277	33433	35890	32417	32397	34092	35996	35437	35378	32587	33300	32069	33707	37745	38649		67	62763	62542	37577	34516	33265	33504	59176	52723	30764	30098	33626	34565	61182	57189	31660	30812	31785	33676		67	66381	76298	31750	35435	34853	41417	56830
		68	31005	30364	37042	33510	33453	35269	32408	32561	34793	35659	35386	34856	32591	33178	32092	33606	37938	38856		68	62278	63433	37380	34106	33099	33166	58941	53174	30754	29444	33402	34538	61009	56739	31500	30860	31798	33400		68	66312	77231	31120	35005	34725	41455	58149
		69	31049	30574	37159	33537	33309	35703	32263	32333	34344	35646	35642	34759	32638	33110	32172	33772	37960	38466		69	62577	63285	37781	34264	33114	33404	58917	52995	30686	29810	33819	34186	61120	56497	31745	30674	31917	33440		69	67671	78325	31548	35684	34891	40911	57843
		70	31040	30747	37018	33280	33378	35621	32519	32256	33956	35836	35549	34888	32660	33190	32203	33675	38340	38553		70	62792	63715	37298	34466	33132	33556	59114	52683	30578	29866	33285	34301	61075	56842	31928	30864	31950	33518		70	67621	77289	31461	35560	34708	41980	58328
		71	30850	30713	37273	33520	32965	35834	32494	32177	34252	35769	35543	34812	32718	33546	32122	33559	37824	38754		71	62999	63799	37501	34519	33195	33592	59130	53384	30686	29769	33415	34431	61350	57005	31798	31111	32012	33343		71	67772	78644	31603	35441	34644	40486	58479
		72	30950	31202	37041	33756	33648	35416	32561	32539	34326	35956	35399	34697	32836	33514	31859	33581	38045	38557		72	63533	63784	37122	34446	33287	33643	59169	53268	30735	30213	33810	34301	61414	57486	31731	31063	31968	33624		72	68189	78188	31844	35290	34816	40732	58714
		73	30847	30635	37718	33303	33637	35843	32427	32532	34090	35829	35022	35054	32686	33332	32045	33558	37933	38625		73	63370	64588	37539	34019	33650	33629	59401	53360	31003	30341	33739	34552	62132	57776	32010	30704	32442	33525		73	68504	79312	31560	35293	34731	40960	59405
		74	31187	30786	37389	33367	33251	35649	32308	32371	34176	35910	35361	34806	32962	33257	31665	33652	37980	38686		74	63543	64520	37779	34221	33454	33812	59259	53504	31012	29731	33615	34681	61894	57446	31658	30955	32228	33718		74	68813	79515	31369	35643	35137	39105	59638
		75	31312	30943	37312	33308	33243	35757	32622	32661	34247	35703	35630	34937	32919	33045	31994	33685	38077	39107		75	63503	63757	37632	34251	33237	33778	59300	53777	31008	29643	33251	34923	62341	57671	31387	30808	32334	33537		75	69879	80111	31747	35288	34935	40254	60097
		76	31143	30689	36980	33309	32848	35709	32477	32172	34229	35552	35202	34935	32716	33233	32295	33441	38060	38732		76	63412	64603	37790	34468	33122	33239	59529	53330	30661	29826	33527	34632	62051	57877	31740	30470	32382	33705		76	69751	80612	31542	35204	34783	41406	59872
		77	31329	30942	37252	33601	33134	35738	32136	32708	34352	35873	35464	35078	32962	33525	31900	33402	38331	38491		77	63940	64864	37273	34227	33327	33243	59661	53319	30678	29635	33490	34568	61784	57179	31713	30903	32196	33660		77	69977	80197	31718	35946	34740	40757	60320
		78	31386	30739	36803	33480	33368	35618	32636	32650	34201	35402	35574	34686	32956	33583	32157	33453	38230	38595		78	64106	64793	37382	34439	33413	33195	59369	53816	30550	29835	33268	34150	61975	57356	31444	30447	32162	33331		78	70646	81092	31467	35416	34850	39805	60143
		79	31191	30774	37355	33299	33201	35610	32557	32929	34199	36081	35147	34704	32869	33146	31879	33315	38187	38462		79	64169	64562	37472	34467	33289	33593	59430	54138	30748	29900	34120	34417	61631	57429	31835	30726	32321	33702		79	70783	81191	31303	35264	34459	40751	60617
		80	31507	31245	37158	33245	33286	36177	32435	32996	34180	35743	35287	34783	32910	33729	32131	33573	38163	38808		80	64245	64561	37633	34191	33147	33460	59503	53736	30386	30126	33564	34713	62366	57653	32004	30616	32221	33475		80	71145	81975	31759	35479	34815	40271	60566
		81	31479	30917	36845	32923	33207	36143	32614	32932	34257	35743	35164	34991	33473	33584	32059	33647	37880	38820		81	64306	64838	37653	34281	33198	33349	59577	53388	30709	29787	33464	34571	62598	57809	31690	30751	32239	33865		81	71153	82432	31488	35687	35199	39332	61104
		82	31188	31156	37134	33525	33450	35894	32747	32955	34375	35692	35183	34736	33068	33573	31535	33323	38107	38910		82	63994	64618	37544	34448	33260	33477	60208	54132	30757	29914	33626	34577	62448	57446	32015	30759	32145	33582		82	71489	82510	31734	35863	34606	40826	61323
		83	31688	31134	37011	33424	33500	35502	32845	32818	34124	36243	35227	34613	33192	33420	31924	33667	37889	38537		83	64755	65136	37272	34533	33253	33453	59999	54612	30703	30091	33681	34594	62115	57900	32261	31078	32531	33497		83	72198	82891	31604	35487	34835	40874	62392
		84	31241	31374	36980	33378	33445	35447	32798	32664	34269	36308	35243	34845	33240	33308	32249	33539	37634	38307		84	64349	65221	37429	34205	33258	33012	60158	53668	30144	29844	33090	34746	62231	57618	32043	31044	32603	33683		84	72041	84039	31713	35194	34849	39978	62021
		85	31674	31624	37397	33484	33133	35843	32907	32811	34418	36112	35413	34475	33089	33680	32009	33523	37977	38863		85	64636	65237	37891	34693	33253	33301	60151	53686	30775	30107	33360	34367	62441	58237	31749	30824	32329	33735		85	72579	82568	31775	35603	34727	40113	61739
		86	31329	31238	37102	33326	32983	35551	32760	32777	34529	35910	35827	34930	33407	33714	32099	33787	37945	38427		86	64156	65263	37286	34115	33297	33870	60471	54372	30753	29900	33282	34652	62913	58103	31671	30832	32164	33697		86	72958	84466	31364	35415	34614	39553	62507
		87	31592	31484	37114	33366	33253	36077	32577	32880	34191	35633	35600	34736	33496	33561	32055	33423	38146	38770		87	64752	65213	37627	34444	33443	33561	60376	54521	30617	29757	33828	34530	62993	58071	31890	30974	32458	33844		87	72657	84429	31536	35597	34803	38995	62861
		88	31711	31716	37333	33409	32986	35562	32727	32857	34218	35919	35323	35037	33483	33679	31812	33598	38284	38501		88	65191	65219	37491	34544	33670	33178	60418	54496	30791	29978	33406	34808	62595	57821	31771	30617	32171	33440		88	73588	84791	31618	35546	35108	39492	62527
		89	31192	31329	37352	33093	33070	35699	32701	32955	34109	35759	35497	35108	33670	33753	31878	33664	37990	38458		89	65168	65498	37601	34458	33399	33432	60777	53994	30655	30274	33486	34428	62504	58208	31613	30686	32503	33746		89	73914	83998	31824	35187	34872	40417	63388
		90	31778	31747	36798	33390	33492	35905	33047	32869	34013	36017	35347	34950	33496	33633	31863	33893	38189	38522		90	65369	65428	37354	34645	33390	33976	60278	53891	30504	29722	33714	34467	62603	58247	31562	30948	32480	33721		90	73984	84769	31667	35693	34899	40233	63572
		91	31773	31641	37339	33128	33314	35980	32738	33089	34445	35771	35434	34580	33482	33827	31989	33755	37839	38775		91	64822	65757	37539	34730	33325	33633	60137	54494	30524	29785	33311	34411	63230	58572	31684	30831	32516	34043		91	74430	85169	31548	35630	34701	39807	63573
		92	31649	31467	37201	33113	33587	35579	32817	33211	34138	36061	35319	34714	33490	33713	32031	33606	38171	38462		92	64928	65934	37768	34695	33815	33633	60854	54718	30965	30107	33580	34360	63070	58421	31739	31063	32386	33705		92	74612	85925	31791	36152	35054	39461	63258
		93	31647	31949	37093	33193	33083	35201	33084	33190	34374	35767	35292	35139	33655	33549	31891	33694	37968	38755		93	65538	65347	37864	34655	33600	33564	60460	54519	30662	30197	33237	34826	62816	58697	31897	30918	32546	33655		93	75205	86016	31521	35063	34659	39191	64246
		94	31807	31421	37494	33603	33503	35865	32894	32894	34212	35947	35433	34892	33610	33935	31745	33442	38207	38549		94	64969	65715	37125	34582	33523	33257	60241	54335	30496	30174	33207	34765	63408	57969	31781	30791	32344	33712		94	75196	86570	31309	35606	34608	39318	63849
		95	31724	31559	37140	33301	33087	35316	32892	33081	34512	35856	35484	34935	33633	33822	31860	33270	37937	38664		95	65764	65572	37683	34468	33326	33728	60239	54789	31044	29910	33393	34663	63395	58321	31581	31111	32474	33648		95	75248	86981	31758	35531	34862	39520	64592
		96	31782	31866	37141	33345	32991	35691	33003	33159	34391	35502	34935	35029	33627	34209	32073	33256	37690	38707		96	65223	65774	37550	34354	33336	33538	60970	55151	30838	30036	33842	34485	63499	58768	31856	30983	32510	33860		96	75732	86193	31806	35640	34966	40642	64861
		97	31825	31816	37439	33311	33069	35397	33116	33109	34400	35793	35249	35003	33677	34022	32140	33366	38127	38520		97	65581	65530	37352	34445	33331	33488	60443	54637	30627	29804	33356	34299	63760	58359	31769	30840	32705	33828		97	76502	86781	31513	35234	35245	40434	65506
		98	32060	31767	36905	33452	33357	35587	32987	33152	34104	35964	35286	34854	33451	33650	31868	33237	38237	38315		98	65681	66602	37665	34384	33336	33280	61026	55175	30854	29971	33485	34460	63193	58721	31792	30905	32445	33748		98	76238	87149	31749	35671	34949	40109	64267
		99	31652	31705	37392	33243	33398	35810	33015	32663	33924	35919	35272	34714	33855	34204	32337	33595	38333	38028		99	65978	66183	37517	34183	33357	33396	60973	54708	30632	29997	33611	34380	63424	58646	31921	31125	32612	34008		99	76441	88229	31960	35627	34796	39767	65260
		100	31873	31587	37040	32951	33326	35721	32979	32940	33892	35823	35164	34922	33874	34156	31644	33395	37903	38748		100	66131	66326	37278	34626	33441	33547	60848	54989	30602	30171	33461	34568	63479	58349	31755	30796	32662	33645		100	77657	89396	31635	35488	34860	39974	65280
		101	32001	31768	37353	33339	33414	35489	33313	33140	34261	35990	35334	34845	33904	34217	31692	33361	37604	38471		101	66025	66504	37339	34559	33477	33239	60620	54777	30549	29768	33552	34567	63350	59256	31833	30863	32343	33649		101	77252	88656	31409	35572	34628	39618	65544
		102	32188	32330	37289	33184	33526	35742	33297	33258	34057	35626	35300	34728	34057	34429	31624	33347	37784	38220		102	65714	65925	37169	34304	33429	33393	60458	55191	30685	29712	33439	34344	63302	59102	31776	31080	32744	33824		102	77179	88467	31536	35003	34739	39496	65681
		103	32195	31642	37197	32934	33362	35674	33111	33201	33808	35368	35205	34864	33727	33857	32045	33391	37876	38585		103	65997	66638	37685	34033	33596	33677	61196	54912	30578	29758	33363	34625	63674	58596	32007	31278	32783	33849		103	77917	89401	31750	35039	35147	39927	66261
		104	32236	31714	37156	33038	33097	35654	33106	33475	34190	35808	35320	34702	33919	34261	32109	33484	38316	38512		104	66057	66313	37381	34489	33196	33331	60619	55136	30637	29838	33310	34660	63803	58844	31741	30933	32204	33593		104	77610	89305	31392	35720	34983	40024	66500
		105	32509	32168	37218	33018	33271	35665	32861	33732	33994	35727	35277	35039	33875	34132	31845	33821	37814	38346		105	65972	65986	37360	34096	33382	33253	61139	54769	30494	29903	33515	34269	63578	58573	31844	30981	32892	33777		105	77984	89690	31435	35338	34659	39966	66666
		106	31961	32184	37125	33189	33591	35533	33464	33983	34130	36093	35534	34774	33939	34266	32033	33592	37698	38467		106	65994	66682	37182	34339	33472	33381	60958	54990	30192	30034	33378	34519	63449	59177	31478	30750	32429	33751		106	77808	90404	31344	35005	34348	39837	66492
		107	32272	32173	37141	33185	33292	35679	32874	33312	34467	35810	35030	34573	34273	34137	32131	33429	38224	38599		107	65829	66872	37422	34375	33232	33520	61336	55274	30501	29838	33506	34419	63791	59364	32084	31067	32666	33600		107	78574	90482	31422	35501	34780	39926	66799
		108	32469	31905	37235	33190	33098	35519	33230	33501	34292	36017	35791	34898	34312	34065	32191	33307	38004	39153		108	66188	66678	37819	34000	33252	33498	61842	54838	30552	29846	34033	34451	64219	58605	31641	30772	32624	33768		108	79357	90403	31867	35260	35063	39848	67173
		109	32281	32489	36777	33245	33368	35609	33123	33591	33979	36056	35537	34744	33850	34623	31911	33294	38155	38455		109	66584	66433	37400	34429	33330	33462	60646	55209	30845	29909	33493	34366	63791	59437	31514	30856	32656	33713		109	78953	90648	31341	35707	34504	40682	66798
		110	32279	32262	37201	32985	33177	35951	33704	33569	34091	35892	35467	34759	33725	33944	31875	33467	38137	38259		110	66602	66673	37576	34237	33386	33429	61386	55197	30654	29824	33612	34623	64326	58969	31569	30528	32703	33932		110	79395	90891	31586	35547	34987	41336	67302
		111	32265	32188	37084	33084	33264	35538	33510	33203	34037	35902	35468	34809	34094	34412	32021	33356	38042	38441		111	66717	66686	37960	34564	33695	33489	61490	54856	30799	30306	33700	34500	64415	59651	32046	30980	32917	33984		111	79551	91458	31797	35358	35212	41141	67932
		112	32275	32376	36707	33047	33433	35861	33080	33913	34083	35578	35421	34613	34473	34177	31622	33533	38024	38314		112	66496	66487	37810	34576	33636	33450	61565	55538	30930	30278	33704	34792	63646	59205	31922	31163	32568	33906		112	80175	90693	31734	35396	34999	41679	67394
		113	32552	32346	37047	33109	33176	35773	33312	33690	34082	35681	35501	35132	34097	34381	32016	33599	38013	38598		113	66345	66713	37877	34637	33262	33490	61568	55395	30376	30100	33717	34738	64143	59226	31668	31170	32838	33996		113	79891	92581	31815	35238	35024	41213	68063
		114	32872	31974	36753	33359	33779	35470	33708	33714	33937	35811	35371	34923	34275	34337	32074	33274	38059	38733		114	66035	67278	37407	34252	33242	33447	61642	55013	30823	30038	33572	34590	64518	59126	31702	30575	32576	33755		114	80276	91910	31562	35980	35034	41402	67994
		115	32400	31935	37282	33273	33516	35866	33212	33956	33916	35754	35388	34659	34224	34602	32086	33021	37942	38273		115	66622	67091	37636	34736	33343	33652	61692	55190	30693	30043	33667	34521	64199	59711	31747	30884	32693	34111		115	79806	92469	31567	35385	34970	41394	67853
		116	32292	32421	37450	33368	33350	35551	33055	33506	34244	35593	35159	34629	34319	34731	32064	33401	37943	38443		116	66309	66746	37338	34208	33350	33564	61757	55319	30561	29856	33595	34094	63749	59632	31690	30732	32673	33823		116	79849	92319	31753	35672	35061	41015	68590
		117	32431	32579	37385	33282	33637	35439	33331	34029	34243	35620	35596	34675	34559	34404	32120	33524	38010	38377		117	66031	66564	37420	34361	33625	33513	61892	55714	30537	30039	33400	34573	64056	59826	31881	30837	32812	34192		117	80793	92900	31266	35249	34529	40836	68605
		118	33059	32467	37102	33102	33305	35689	33458	33578	34449	35840	35434	34556	34297	34593	32365	33401	38041	38456		118	66516	67556	37452	34087	33223	33339	61690	55795	30769	29575	33829	34541	64183	59288	31619	30511	32492	33582		118	80759	93063	31341	35521	34929	40060	68518
		119	32847	32490	37152	33091	33197	35756	33436	33494	34110	36291	35395	35026	34333	34505	32145	33437	37892	38506		119	67506	66831	37507	33976	33191	33261	61652	55722	30683	29718	33272	34190	64292	59255	31451	30592	32859	33686		119	80916	92737	31617	35334	34732	40116	68516
		120	32863	32478	37355	33293	33401	35644	33474	33596	33762	35948	35349	34759	34505	34687	32057	33414	37930	38736		120	67093	67379	37436	34443	33553	33529	61993	55653	30776	29979	33700	34362	64831	60038	31822	31157	32746	34289		120	82125	92961	31652	35271	34973	40222	69583
[truncated: 49 more columns]

## Sheet: Figure 4C
															EXPERIMENT		1				EXPERIMENT		2				EXPERIMENT		3
														PLAz		PEGz		Z0		PLAz		PEGz		Z0		PLAz		PEGz		Z0
														+CK		+CK		+CK		+CK		+CK		+CK		+CK		+CK		+CK
													Time (min)	R1	R2	R1	R2	R1	R2	R1	R2	R1	R2	R1	R2	R1	R2	R1	R2	R1	R2
													0	15844	16332	8892	8845	9699	9564	16720	15952	8003	8510	8165	8020	14543	14969	7504	7655	10611	8924
													1	16233	16698	9330	9901	10430	10237	17047	16323	8438	8875	8807	8548	14731	14982	8025	8228	12172	9877
													2	16248	16656	9962	10636	10652	10773	17310	16650	8970	9372	9180	8830	14450	14704	8523	8826	12850	10835
													3	16325	16750	10656	11361	11562	11480	17773	16868	9856	9815	9693	9228	14673	14785	9213	9428	13500	11480
													4	16235	16397	11338	11997	12087	11863	18075	16838	10381	10605	9969	10008	14839	15131	10067	10301	14243	11940
													5	16378	16797	12154	12408	12522	12325	18134	17231	11123	10856	10639	10434	15390	15547	10741	10655	15012	12571
													6	16620	17131	12653	13099	13167	12701	18592	17517	11991	11147	10899	10689	15711	15913	11679	11364	15695	13283
													7	16971	17019	13558	13635	13754	13326	18990	17821	12932	11929	11207	11233	15932	16050	12317	12232	16217	13988
													8	17091	17511	14294	14272	14045	13612	19539	18098	13575	12717	11615	11694	16831	16392	13188	12748	17088	14550
													9	17329	17780	15071	15005	14433	14194	19772	18702	14457	13361	12005	11905	17078	16996	14035	13475	18056	15089
													10	17479	18115	15962	15924	14822	14701	20495	19365	15606	14229	12410	12285	17632	17692	14918	14336	18556	15705
													11	18102	18462	16967	16777	15178	15119	21527	19935	16382	15129	12668	12698	18336	18377	15739	15096	19469	16459
													12	18393	18952	17708	17120	15764	15303	22260	20615	17372	15696	13216	12968	19099	19327	16381	15929	19973	16935
													13	19136	19637	18636	18516	15874	15818	23182	21918	18123	16211	13520	13219	19911	19798	17378	16499	20529	17500
													14	19795	20349	19546	19017	16387	16436	24241	22743	19163	17165	13808	13640	21185	21115	18132	17480	21205	17943
													15	20657	21207	20351	20011	16787	16970	25362	24353	20031	18299	14206	13955	22121	22027	18999	18053	21984	18573
													16	21371	22113	21378	20772	17211	17100	27351	25881	21085	18584	14522	14247	23738	23636	19685	18530	22373	19171
													17	22606	22882	22213	21938	17202	17643	28754	27356	21851	19681	14948	14477	25003	24958	20546	19739	23025	19728
													18	23688	24457	23285	22729	17875	17851	31006	29308	22595	20460	15235	14801	27031	26925	21518	20478	23602	20250
													19	25321	26050	24445	23989	18116	18382	33231	31468	23701	21306	15581	14876	28821	28583	22536	21505	24416	20991
													20	26658	27486	24933	24881	18490	18641	34994	33881	24527	22268	15952	15480	30510	30473	23247	22099	24773	21628
													21	28329	29269	26306	25779	18874	18897	37833	36666	24986	23341	16334	15817	32715	32809	23991	23128	25159	22063
													22	30865	31674	27177	26721	19339	19422	40799	39401	25838	24155	16693	16020	35160	35326	25279	23787	25948	22681
													23	32563	33793	28396	27690	19805	19660	43622	42067	26727	25058	17073	16399	37761	37891	25957	24556	26359	22953
													24	35068	36183	29243	28951	20125	20119	46529	45093	27547	25892	17388	16577	40017	40755	26666	25692	26985	23761
													25	37592	38498	30546	29812	20524	20700	49266	47820	28390	26607	17745	17002	43020	43646	27640	26370	27834	24145
													26	40071	41916	31700	30956	21211	21094	52884	50418	29253	27585	18273	17338	45819	46157	28590	27237	28208	24575
													27	42733	44714	32522	31997	21615	21433	56323	53924	29548	28603	18489	17403	48290	49094	29511	28101	28956	24959
													28	45142	47512	33188	33150	21812	21964	58927	56669	30870	29014	18539	17806	50974	51855	30324	29016	29407	25721
													29	48174	50180	34475	33959	22097	21931	61886	59867	31643	30538	19095	18070	53859	54703	31147	29657	30277	26342
													30	51587	52908	35358	34659	22619	22265	64495	62842	32132	30931	19312	18558	56402	57300	31876	30495	30874	26730
													31	53849	55484	36484	35926	22914	22495	67753	64684	33675	31834	19697	18782	58420	59358	32580	31420	31158	27605
													32	56906	58551	37216	37180	23296	23299	69702	67608	34205	32602	20054	19128	60164	61387	33483	32196	31878	28015
													33	59390	61229	38149	37682	23760	23770	72649	70804	34889	33406	20408	19527	62925	64236	34482	32743	31737	28578
													34	61479	63877	39007	38460	24102	23665	74582	72349	35770	34193	20739	19708	65384	66540	35080	33536	32911	29199
													35	64261	65658	39861	39561	24306	24127	76718	73918	36628	34960	21054	20207	67195	67876	36054	34273	32809	29683
													36	66150	67776	41095	40380	24568	24864	78662	75677	37549	35627	21452	20285	68657	70475	37042	35407	33129	30240
													37	68375	69697	41947	41372	25114	25181	81013	77317	38276	36493	21820	20703	70423	71651	37301	35877	33512	30470
													38	70571	72142	43091	41933	25816	25754	82574	79589	38559	37069	21934	20917	72027	73162	38223	36611	34111	31173
													39	71507	73583	43710	42888	25963	26054	84189	80638	39888	38141	22261	21144	73797	74724	39349	37203	34897	31389
													40	73037	75475	44800	43683	26466	26055	86031	82993	40797	38939	22382	21638	75346	76936	39994	37991	35619	32047
													41	75454	76691	45551	44540	26833	26164	87251	84649	41527	39712	22542	21757	76969	77391	40302	38783	36044	32346
													42	76704	78647	46146	45079	27498	26725	88938	85244	42563	40263	23053	21845	77716	78867	41081	39894	36821	32515
													43	78351	80181	47548	46340	27382	26623	90311	86945	43239	40500	23483	22166	78503	79935	41883	39937	36507	32705
													44	79522	80830	48032	46919	28074	26647	91705	88193	43604	41894	23742	22544	80305	80769	42652	40398	36327	32997
													45	81249	81634	48662	47819	28563	26872	92284	89734	44712	42203	24046	22629	81550	82845	43569	41224	37596	33588
													46	81384	83831	49789	48182	28995	26956	94375	90192	45210	42775	23964	23213	82909	83392	44184	42435	37316	34200
													47	83406	84316	50470	49089	29009	27494	95324	90738	45962	43464	24369	23277	83332	85151	45145	42885	37053	34545
													48	83784	86141	51240	49561	28764	27587	95558	92002	46917	43973	24821	23613	84683	85605	45767	43563	37293	34820
													49	84758	87550	51709	50340	29001	27964	97670	93478	47203	44879	24995	23614	85468	86363	46121	43990	37655	35898
													50	86282	88445	52293	51229	29349	28060	99997	95247	48109	45664	25364	23880	86453	88013	47139	44663	37974	35590
													51	87432	89676	53900	52207	29114	28153	99892	95614	48808	46263	25461	24163	87399	88093	47835	45703	38331	35803
													52	87683	89954	53880	53276	29251	28575	100437	96067	49457	47059	25492	24625	87891	89258	48181	46067	38962	36488
													53	88960	91738	54928	53436	29671	28617	101748	97616	50331	47314	25881	24740	89179	90742	49074	46316	39211	36682
													54	90144	92293	55219	54525	29909	29216	102168	97988	50366	48604	25890	24893	89857	90748	49310	47649	39842	36687
													55	90674	93342	56308	54836	30358	29110	104083	99461	51208	49014	26417	24945	90895	92096	50016	47572	39760	37066
													56	91611	93870	56758	55114	30724	29468	104257	100792	51439	48925	26233	25257	91952	93462	50918	48678	40055	37414
													57	92410	95268	57902	56598	30727	29862	105348	100549	52425	49308	26429	25245	92243	93745	51694	48473	40307	38061
													58	93127	95245	58060	56434	31312	29982	105263	101083	53132	50357	26919	25557	93625	94444	52069	49522	41075	37855
													59	93974	96246	58944	57043	31536	30945	106917	102587	53542	51066	27142	25535	94347	95464	52747	49605	41388	37998
													60	94557	96737	59203	57618	32000	31017	108320	103469	53877	51804	27102	25935	94476	96475	53156	50229	41626	38237
													61	95477	98270	60264	58164	32340	30305	108704	104908	54915	52072	27072	25938	95561	96963	54236	50796	42196	39007
													62	96224	98774	60368	59475	32378	31583	109583	104429	55458	52527	27131	26261	96572	97922	54466	51280	42099	39186
													63	97200	98839	61793	59630	31914	32130	109791	104937	55570	52514	27542	26532	96638	97645	55564	52221	43068	39576
													64	97420	99911	61937	59982	32029	31842	111028	106566	55722	53312	27589	26788	97794	98219	55511	52410	43947	40078
													65	98169	100917	62572	61321	32064	33025	111213	106340	56654	54174	27884	26513	97702	99950	55842	52500	44189	40371
													66	99440	101489	63475	61230	32391	32707	111806	107654	57055	54156	28046	26645	98619	99412	56647	53711	44534	40819
													67	99602	101442	63556	62041	32607	32706	113161	107121	57897	54683	28276	26885	99335	100233	57210	54031	44808	41064
													68	99734	102803	63810	62352	32893	33416	113088	107862	58242	55534	28326	27483	99609	101934	57362	54040	44899	41532
													69	100618	103735	64782	63369	33112	33201	114651	108918	58321	55362	28598	27350	100676	102578	58291	54533	44754	41469
													70	101196	103420	65031	63314	33203	33370	115536	110102	59144	56597	29044	27848	100809	103056	58540	55098	44761	42127
													71	101618	104025	65637	64321	33306	33702	115043	110178	59818	56820	28616	27405	100847	102485	59455	55608	44923	42777
													72	101562	104621	66112	64496	33699	33899	115597	110718	60346	57186	28772	27717	102393	102493	59675	55963	45431	43044
													73	102449	104913	66165	64605	33732	33058	117239	111458	60836	57756	28994	27845	103140	103883	60251	56325	45298	42972
													74	102858	105269	67483	65526	33342	33448	118013	112104	61215	58179	29156	27957	103831	104810	60286	56889	46002	42696
													75	104833	105797	67854	65996	33644	34428	117433	112734	61311	58234	29402	28421	103496	104873	61356	57210	45926	42572
													76	103916	106222	68002	67150	33991	34054	117210	112961	62016	58772	29434	28320	104655	105785	61386	57681	46294	42752
													77	105195	106867	69004	66783	34166	34195	120257	113489	62533	59100	29393	28560	104943	106042	61680	58016	46165	43197
													78	106152	108380	69601	67568	34596	33583	119560	114563	62873	59182	29403	28928	105337	107546	61742	58803	46508	43409
													79	106009	108078	69703	68553	34582	33314	120034	115118	62806	60128	29547	28455	106778	106982	63541	58958	46900	44461
													80	105911	108426	70284	67985	33751	33680	120118	115844	63660	60563	29550	28641	105977	107655	62889	58989	47306	44404
													81	106711	108786	70332	68485	33765	33191	122595	116321	64642	60876	29500	29048	107073	109001	63747	59921	47034	43942
													82	106989	109218	71028	69093	33849	33140	121709	116764	64298	61390	29395	29007	107277	108364	64272	60109	47289	43792
													83	108331	109516	71494	69651	33828	33923	122926	117099	65017	61655	30019	28968	107575	109104	63981	60599	48033	43955
													84	108213	111051	71960	70025	33850	33907	123763	118240	65939	61952	29905	29263	108965	109574	64687	60389	47544	43955
													85	108749	111116	72387	70447	33490	34214	123681	117588	66132	62150	30060	29169	108588	109758	65560	61523	47575	43858
													86	109268	111515	72322	71703	33688	34432	124505	118275	65541	62795	30281	29098	109385	110800	65514	61889	47439	44692
													87	109050	111629	72808	71510	33992	34243	125316	118514	66727	63198	30136	29269	110192	110286	66067	61689	48379	45409
													88	110336	113664	72565	71665	35012	34895	124269	118875	67093	63533	30508	29626	110436	110618	66485	62115	48244	45524
													89	110781	112434	73979	72113	35438	34848	125195	119330	67144	63666	30378	29981	110435	111050	66930	62556	48065	45580
													90	111483	113391	74490	71858	35212	34546	125579	120660	67508	64249	30470	30277	111174	112643	67353	63067	48717	45411
													91	110976	113292	74792	72390	35271	33976	126272	120578	66722	64793	30457	29936	112069	113439	67453	63443	48940	45212
													92	112613	114146	75097	73163	35055	34921	127559	121318	68328	65001	30564	30171	112435	113359	67745	63631	48559	44972
													93	112367	114605	75499	73222	34330	35248	127751	122326	68361	65172	30454	29887	112519	114374	67783	64428	48023	44885
													94	111863	115097	75552	73769	34581	35011	127597	122138	69166	65251	30464	30165	112868	114413	68431	64629	48644	45718
													95	111867	115918	76131	74319	34860	35154	128421	121496	69481	65076	30661	30192	112948	114062	69377	65139	48155	46141
													96	113458	115063	76561	74446	36172	34673	128212	122372	69632	66261	30722	30334	114858	114935	69505	65073	48803	45626
													97	112908	115341	76979	74462	36219	34030	129482	124357	69210	66649	30993	30444	113499	114810	68910	65192	48293	45081
													98	113429	115726	76836	75497	36411	34792	129900	125035	70555	66834	31117	30406	114325	114618	70176	65820	48782	45834
													99	114699	116577	77219	75043	36471	34724	130484	123874	70417	67064	30942	30176	114196	115657	70254	65472	48128	45748
													100	114081	116709	78358	76235	36312	35814	130759	125159	70225	67334	31367	30968	114825	115904	71103	65736	47963	45335
													101	114965	117812	78602	76513	35857	35647	131368	124747	71063	67581	31175	30648	116392	116010	70336	65915	48473	45366
													102	115701	118450	78245	76486	36750	35094	131122	125128	71992	68098	31577	30822	115827	117475	71243	67117	49405	45666
													103	115621	117683	79330	77415	37378	35916	130888	125691	71160	68093	31274	31051	116676	117038	71755	66880	49986	46187
													104	115975	118626	78935	77166	37571	36146	131486	127103	71909	68936	31609	31022	116486	117103	71823	67436	49835	45739
													105	115589	118449	79793	77237	36620	36292	134191	126357	72736	68312	31788	30942	116636	117730	72300	67762	50387	45634
													106	116436	120584	80686	77443	36264	35995	133237	126848	72589	68788	31588	31442	117033	118027	72338	67748	50379	45846
													107	117562	118879	80442	77838	36397	36166	133021	127462	72648	69243	31682	31415	116451	118258	72822	67690	50853	46156
													108	117898	120011	80944	78077	36246	35937	133269	127490	73304	69854	31869	31302	117466	119397	72920	68835	51153	46425
													109	117264	120788	80983	78235	37097	36585	133887	127825	73712	69222	31664	31342	118146	119938	72862	68551	50437	46297
													110	118064	120038	81526	78514	37644	36821	134981	128475	73794	70180	31967	31310	119376	119958	73294	68628	50713	46600
													111	118356	120529	81516	79643	37822	36821	134346	128242	74375	70044	31946	31684	118847	119464	74309	68872	50706	46439
													112	118031	121380	81409	80189	37545	36817	135339	128600	74107	70548	31712	31595	119008	120518	74427	69296	51062	46830
													113	119102	121806	81631	79967	36851	36558	135496	130472	74349	71027	32044	31375	119978	120599	74133	69784	51159	46509
													114	119588	122638	82376	79895	37301	37053	136016	129475	75140	71249	32379	31726	120438	120539	74538	70339	49954	46059
													115	119243	122999	82779	80520	37220	36056	136819	129933	74701	72201	32471	31764	121328	120940	74841	69940	50023	46598
													116	119349	122680	82709	80606	38287	35738	137236	130358	75298	71697	32292	32003	121399	121153	75688	70312	50011	46191
													117	121367	123234	83744	80752	37814	36289	137185	131081	76078	72171	32621	31750	121021	121949	75143	71133	50134	46482
													118	120467	122849	83346	80900	38428	36524	137777	131355	75703	72745	32476	32288	121812	122340	75812	70981	48995	46657
													119	120923	123682	83343	81778	38305	37126	138095	130722	76435	72085	32641	32157	121293	122443	75538	70988	49279	46994
													120	121005	123381	83952	82176	38634	36984	137608	131291	76162	72478	32640	32014	121861	123091	76737	71343	50716	47020

## Sheet: Figure 5B
		Native Papain						Papain - pLa (sc166.3)
Time / min		Rep 1	Rep 2	Rep 3	Average	STD		Rep 1	Rep 2	Rep 3	Average	STD
0		1630	1248	4485	2454.33	1768.95		1552	1227	906	1228.33	323.002
1		2287	1860	8440	4195.67	3681.9		1411	1121	855	1129	278.086
2		2777	4509	10813	6033	4229.21		1305	1147	939	1130.33	183.568
3		4521	6870	12765	8052	4247.2		1209	1263	984	1152	147.976
4		7473	6698	14881	9684	4517.38		1099	1188	1163	1150	45.9021
5		9867	7168	16794	11276.3	4965.34		1056	1252	1131	1146.33	98.8956
6		10241	10508	18783	13177.3	4856.48		1054	1130	1059	1081	42.5088
7		11158	14528	20218	15301.3	4579.24		933	978	1033	981.333	50.0833
8		13019	17165	21932	17372	4460.1		884	985	907	925.333	52.9371
9		14794	18746	23076	18872	4142.44		884	891	866	880.333	12.897
10		16765	20133	24030	20309.3	3635.71		856	858	850	854.667	4.16333
11		19433	20763	25178	21791.3	3007.38		872	870	840	860.667	17.9258
12		20706	22145	28072	23641	3904.23		889	844	818	850.333	35.9212
13		23762	25240	30427	26476.3	3500.28		785	801	804	796.667	10.2144
14		25180	28332	31624	28378.7	3222.25		852	816	818	828.667	20.232
15		26557	29714	32570	29613.7	3007.76		823	800	855	826	27.6225
16		28293	30613	33317	30741	2514.44		832	786	842	820	29.8664
17		29598	31622	33796	31672	2099.45		859	822	793	824.667	33.0807
18		30855	32542	33918	32438.3	1534.13		814	733	726	757.667	48.9115
19		32148	33547	34009	33234.7	969.017		821	796	810	809	12.53
20		33758	34139	34280	34059	270.039		847	804	772	807.667	37.6342
21		34949	35289	34883	35040.3	217.865		827	724	794	781.667	52.5959
22		35827	35752	34491	35356.7	750.627		878	814	803	831.667	40.501
23		37115	36573	34752	36146.7	1237.85		865	788	797	816.667	42.0991
24		37728	37377	34995	36700	1486.97		807	795	762	788	23.3024
25		38222	37836	35161	37073	1667.05		814	795	757	788.667	29.023
26		38746	38699	35370	37605	1935.71		789	809	817	805	14.4222
27		39262	39308	35475	38015	2199.82		807	771	797	791.667	18.5831
28		39524	39361	35378	38087.7	2348.06		747	779	760	762	16.0935
29		39912	39825	35781	38506	2360.32		822	750	738	770	45.4313
30		40323	39816	35550	38563	2621.62		762	823	788	791	30.6105
31		40513	40133	35769	38805	2636.11		862	744	753	786.333	65.6836
32		40682	40216	35761	38886.3	2716.63		807	722	789	772.667	44.7921
33		40836	40311	35753	38966.7	2795.47		783	800	738	773.667	32.0364
34		41095	40735	35802	39210.7	2957.47		810	765	778	784.333	23.1589
35		41007	40561	35918	39162	2818.22		825	747	758	776.667	42.2177
36		41222	41010	36129	39453.7	2881.2		753	805	754	770.667	29.7377
37		41313	40901	36142	39452	2873.94		830	773	725	776	52.5642
38		41525	40958	36381	39621.3	2820.5		781	785	761	775.667	12.8582
39		41445	41132	35918	39498.3	3104.61		840	818	777	811.667	31.9739
40		41548	40969	36240	39585.7	2911.86		745	754	710	736.333	23.2451
41		41499	41200	36336	39678.3	2898.4		765	789	750	768	19.6723
42		41668	41149	36439	39752	2880.85		773	795	772	780	13
43		41653	41285	36140	39692.7	3082.2		794	813	740	782.333	37.8726
44		41817	41279	36420	39838.7	2972.85		847	783	732	787.333	57.6223
45		41897	41403	36253	39851	3125.73		785	802	800	795.667	9.29157
46		41772	41516	36531	39939.7	2954.77		833	797	773	801	30.1993
47		42128	41521	36619	40089.3	3020.68		699	736	743	726	23.6432
48		41737	41294	36549	39860	2875.95		785	778	768	777	8.544
49		41780	41299	36451	39843.3	2947.67		833	736	753	774	51.7977
50		41883	41483	36405	39923.7	3053.81		796	792	798	795.333	3.05505
51		42210	41336	36641	40062.3	2995.01		773	760	766	766.333	6.50641
52		42101	41723	36853	40225.7	2926.92		781	787	742	770	24.4336
53		42331	41556	36800	40229	2994.78		850	766	825	813.667	43.1316
54		42057	41481	36852	40130	2853.4		786	724	796	768.667	39.0043
55		42216	41582	36690	40162.7	3024.08		799	807	785	797	11.1355
56		42251	41384	36793	40142.7	2933.11		774	755	753	760.667	11.5902
57		42403	41665	36888	40318.7	2993.87		789	787	774	783.333	8.14453
58		42477	41837	36886	40400	3059.99		809	710	745	754.667	50.2029
59		42316	41784	36963	40354.3	2949		834	755	777	788.667	40.7717
60		42350	41709	37073	40377.3	2879.53		818	757	747	774	38.4318
61		42205	41668	36788	40220.3	2984.59		786	753	768	769	16.5227
62		42291	41806	37167	40421.3	2828.75		799	755	765	773	23.0651
63		42250	41714	36948	40304	2918.71		802	726	766	764.667	38.0175
64		42484	41667	37092	40414.3	2906.08		825	807	800	810.667	12.897
65		42210	41909	37228	40449	2793.52		820	790	798	802.667	15.5349
66		42207	41762	37168	40379	2789.69		805	837	801	814.333	19.7315
67		42331	41786	37179	40432	2830.33		789	783	784	785.333	3.21455
68		42168	41380	37059	40202.3	2750.57		756	754	768	759.333	7.57188
69		42237	41636	37074	40315.7	2823.4		849	813	768	810	40.5832
70		42291	41832	37456	40526.3	2668.87		804	777	719	766.667	43.4319
71		41979	41717	36969	40221.7	2819.94		806	712	717	745	52.8867
72		42347	41576	37300	40407.7	2718.79		803	822	765	796.667	29.023
73		42110	41415	37081	40202	2725.11		776	781	708	755	40.7799
74		42253	41631	37395	40426.3	2643.57		813	772	754	779.667	30.2379
75		41884	41753	37217	40284.7	2657.48		808	752	720	760	44.5421
76		42272	41837	37352	40487	2723.69		736	718	683	712.333	26.9506
77		42011	41708	37413	40377.3	2571.65		774	790	758	774	16
78		42228	41760	37367	40451.7	2681.63		829	730	758	772.333	51.0327
79		41996	41703	37309	40336	2625.55		841	741	757	779.667	53.7153
80		42107	41621	37456	40394.7	2556.53		762	751	776	763	12.53
81		41717	41688	37305	40236.7	2538.94		849	844	772	821.667	43.0852
82		42203	41830	37447	40493.3	2644.79		833	784	737	784.667	48.0035
83		42055	41766	37381	40400.7	2619.1		806	718	812	778.667	52.6245
84		42120	41827	37433	40460	2625.55		763	775	792	776.667	14.5717
85		41752	42049	37768	40523	2390.52		753	817	807	792.333	34.4287
86		41956	41619	37329	40301.3	2579.63		760	711	750	740.333	25.8908
87		42083	41747	37593	40474.3	2500.96		789	711	756	752	39.1535
88		41856	41798	37661	40438.3	2405.42		826	721	734	760.333	57.2393
89		42003	41896	37670	40523	2471.35		816	785	782	794.333	18.8237
90		42284	41771	37606	40553.7	2565.61		883	782	802	822.333	53.4821
91		42097	41898	37587	40527.3	2548.35		881	775	721	792.333	81.3962
92		41932	41808	37698	40479.3	2409.5		786	791	769	782	11.5326
93		42184	41480	37659	40441	2434.86		808	705	783	765.333	53.7246
94		42000	41846	37574	40473.3	2512.08		817	763	787	789	27.0555
95		41692	41648	37473	40271	2423.24		800	775	765	780	18.0278
96		41998	41867	37583	40482.7	2512.04		831	757	811	799.667	38.2797
97		41675	41603	37569	40282.3	2350.09		800	836	760	798.667	38.0175
98		41789	41960	37763	40504	2375.31		795	777	718	763.333	40.2782
99		41668	41657	37657	40327.3	2312.58		842	793	762	799	40.3361
100		41777	41817	37776	40456.7	2321.61		771	728	797	765.333	34.8473
101		41657	41509	37784	40316.7	2194.6		750	770	743	754.333	14.0119
102		41525	41278	37654	40152.3	2167.14		822	768	705	765	58.5577
103		41588	41708	38061	40452.3	2071.82		813	761	729	767.667	42.395
104		41736	41700	37598	40344.7	2378.75		787	735	724	748.667	33.6502
105		41874	41771	37928	40524.3	2249.08		754	744	750	749.333	5.03322
106		41537	41660	37721	40306	2239.52		792	722	755	756.333	35.019
107		41473	41510	37503	40162	2302.84		798	739	814	783.667	39.5011
108		41617	41619	37820	40352	2192.78		821	767	817	801.667	30.0888
109		41787	41871	37869	40509	2286.69		760	782	745	762.333	18.61
110		41536	41699	37701	40312	2262.66		808	686	781	758.333	64.0807
111		41430	41619	37741	40263.3	2186.45		781	774	703	752.667	43.1548
112		41463	41528	37971	40320.7	2035.13		773	777	745	765	17.4356
113		41131	41442	37701	40091.3	2075.92		755	751	776	760.667	13.4288
114		41304	41412	37655	40123.7	2138.61		753	795	758	768.667	22.942
115		41392	41625	37847	40288	2117.18		809	750	788	782.333	29.9054
116		41055	41306	37674	40011.7	2028.36		805	753	788	782	26.5141
117		41302	41596	38050	40316	1967.91		799	726	787	770.667	39.145
118		41240	41491	37957	40229.3	1971.9		740	794	791	775	30.348
119		41226	41608	37898	40244	2040.65		834	746	789	789.667	44.0038
120		41252	41170	38010	40144	1848.55		769	808	753	776.667	28.2902

[truncated: 3 more sheets: Figure 5D, Figure 6B, Uncropped gels]
